# Supplementary material for: Measuring the contribution of human mobility to malaria persistence
Source: Malar J. 2020 Nov 11;19:404. doi: 10.1186/s12936-020-03474-4 (PMC7659106; doi:10.1186/s12936-020-03474-4)
Supplement: Supplementary file 1 — Additional file 1. The table with information about origin-destination pairs by a total of hours, motivation, and type of zone destination and the pdf file with the quantitative description of mobility motivation. [file 12936_2020_3474_MOESM1_ESM.zip]

Archive with 3 entries (3 files):
- Addfile1.csv
- Addfile1.pdf
- DICTIONARY.displacement.matrix.by.household.csv
