# Supplementary material for: Measuring the contribution of human mobility to malaria persistence
Source: Malar J. 2020 Nov 11;19:404. doi: 10.1186/s12936-020-03474-4 (PMC7659106; doi:10.1186/s12936-020-03474-4)
Supplement: Supplementary file 1 — Additional file 1. The table with information about origin-destination pairs by a total of hours, motivation, and type of zone destination and the pdf file with the quantitative description of mobility motivation. [file 12936_2020_3474_MOESM1_ESM.zip › Addfile1.csv]

Destination	Origen	Motivation	Origen.zone	Destination.zone	Total
BRASILEIA	MANCIO LIMA	VIAGEM	Urbana	Inespecifico	720
COBIJA	MANCIO LIMA	VIAGEM	Rural	Inespecifico	24
CRUZEIRO DO SUL	MANCIO LIMA	BENEFICIO	Rural	Inespecifico	4464
CRUZEIRO DO SUL	MANCIO LIMA	BENEFICIO	Urbana	Inespecifico	NA
CRUZEIRO DO SUL	MANCIO LIMA	ESTUDO	Rural	Inespecifico	900
CRUZEIRO DO SUL	MANCIO LIMA	ESTUDO	Urbana	Inespecifico	22500
CRUZEIRO DO SUL	MANCIO LIMA	ESTUDO	Urbana	Rural	1800
CRUZEIRO DO SUL	MANCIO LIMA	MALARIA	Rural	Inespecifico	NA
CRUZEIRO DO SUL	MANCIO LIMA	MALARIA	Urbana	Inespecifico	NA
CRUZEIRO DO SUL	MANCIO LIMA	SAUDE	Rural	Inespecifico	NA
CRUZEIRO DO SUL	MANCIO LIMA	SAUDE	Rural	Rural	NA
CRUZEIRO DO SUL	MANCIO LIMA	SAUDE	Urbana	Inespecifico	NA
CRUZEIRO DO SUL	MANCIO LIMA	TRABALHO	Rural	Rural	NA
CRUZEIRO DO SUL	MANCIO LIMA	TRABALHO	Urbana	Inespecifico	NA
CRUZEIRO DO SUL	MANCIO LIMA	TRABALHO	Urbana	Rural	NA
CRUZEIRO DO SUL	MANCIO LIMA	VIAGEM	Rural	Inespecifico	NA
CRUZEIRO DO SUL	MANCIO LIMA	VIAGEM	Urbana	Inespecifico	NA
CRUZEIRO DO SUL	MANCIO LIMA	VIAGEM	Urbana	Rural	1320
CRUZEIRO DO SUL	MANCIO LIMA	VIAGEM	Urbana	Urbana	NA
CRUZEIRO DO SUL	RODRIGUES ALVES	BENEFICIO	Rural	Inespecifico	NA
CRUZEIRO DO SUL	RODRIGUES ALVES	BENEFICIO	Urbana	Inespecifico	NA
CRUZEIRO DO SUL	RODRIGUES ALVES	ESTUDO	Rural	Inespecifico	9000
CRUZEIRO DO SUL	RODRIGUES ALVES	ESTUDO	Urbana	Inespecifico	14400
CRUZEIRO DO SUL	RODRIGUES ALVES	MALARIA	Rural	Inespecifico	NA
CRUZEIRO DO SUL	RODRIGUES ALVES	MALARIA	Rural	Rural	NA
CRUZEIRO DO SUL	RODRIGUES ALVES	MALARIA	Rural	Urbana	NA
CRUZEIRO DO SUL	RODRIGUES ALVES	MALARIA	Urbana	Inespecifico	NA
CRUZEIRO DO SUL	RODRIGUES ALVES	OUTRO	Urbana	Rural	NA
CRUZEIRO DO SUL	RODRIGUES ALVES	SAUDE	Rural	Inespecifico	NA
CRUZEIRO DO SUL	RODRIGUES ALVES	SAUDE	Rural	Urbana	NA
CRUZEIRO DO SUL	RODRIGUES ALVES	SAUDE	Urbana	Inespecifico	NA
CRUZEIRO DO SUL	RODRIGUES ALVES	TRABALHO	Rural	Inespecifico	NA
CRUZEIRO DO SUL	RODRIGUES ALVES	TRABALHO	Rural	Rural	NA
CRUZEIRO DO SUL	RODRIGUES ALVES	TRABALHO	Urbana	Inespecifico	8208
CRUZEIRO DO SUL	RODRIGUES ALVES	TRABALHO	Urbana	Rural	NA
CRUZEIRO DO SUL	RODRIGUES ALVES	TRABALHO	Urbana	Urbana	NA
CRUZEIRO DO SUL	RODRIGUES ALVES	VIAGEM	Rural	Inespecifico	NA
CRUZEIRO DO SUL	RODRIGUES ALVES	VIAGEM	Rural	Rural	2040
CRUZEIRO DO SUL	RODRIGUES ALVES	VIAGEM	Urbana	Inespecifico	NA
CRUZEIRO DO SUL	RODRIGUES ALVES	VIAGEM	Urbana	Rural	NA
ENVIRA/AM	MANCIO LIMA	VIAGEM	Urbana	Inespecifico	240
FEIJO	MANCIO LIMA	VIAGEM	Urbana	Inespecifico	48
GUAJARA/AM	MANCIO LIMA	ESTUDO	Urbana	Inespecifico	900
GUAJARA/AM	MANCIO LIMA	TRABALHO	Urbana	Inespecifico	6296
GUAJARA/AM	RODRIGUES ALVES	VIAGEM	Urbana	Inespecifico	NA
IPIXUNA/AM	MANCIO LIMA	VIAGEM	Urbana	Inespecifico	1776
MANAUS	MANCIO LIMA	SAUDE	Urbana	Inespecifico	NA
MANAUS	MANCIO LIMA	VIAGEM	Rural	Inespecifico	360
MANAUS	MANCIO LIMA	VIAGEM	Urbana	Inespecifico	5760
MANAUS	RODRIGUES ALVES	SAUDE	Rural	Inespecifico	NA
MANAUS	RODRIGUES ALVES	VIAGEM	Rural	Inespecifico	4320
MANCIO LIMA	MANCIO LIMA	BENEFICIO	Rural	Urbana	NA
MANCIO LIMA	MANCIO LIMA	ESTUDO	Rural	Rural	34200
MANCIO LIMA	MANCIO LIMA	ESTUDO	Rural	Urbana	27900
MANCIO LIMA	MANCIO LIMA	ESTUDO	Urbana	Rural	1800
MANCIO LIMA	MANCIO LIMA	ESTUDO	Urbana	Urbana	82800
MANCIO LIMA	MANCIO LIMA	MALARIA	Rural	Rural	NA
MANCIO LIMA	MANCIO LIMA	MALARIA	Rural	Urbana	NA
MANCIO LIMA	MANCIO LIMA	MALARIA	Urbana	Urbana	NA
MANCIO LIMA	MANCIO LIMA	OUTRO	Rural	Rural	NA
MANCIO LIMA	MANCIO LIMA	OUTRO	Urbana	Rural	NA
MANCIO LIMA	MANCIO LIMA	SAUDE	Rural	Rural	NA
MANCIO LIMA	MANCIO LIMA	SAUDE	Rural	Urbana	NA
MANCIO LIMA	MANCIO LIMA	SAUDE	Urbana	Urbana	NA
MANCIO LIMA	MANCIO LIMA	TRABALHO	Rural	Rural	NA
MANCIO LIMA	MANCIO LIMA	TRABALHO	Rural	Urbana	NA
MANCIO LIMA	MANCIO LIMA	TRABALHO	Urbana	Rural	NA
MANCIO LIMA	MANCIO LIMA	TRABALHO	Urbana	Urbana	6264
MANCIO LIMA	MANCIO LIMA	VIAGEM	Rural	Rural	NA
MANCIO LIMA	MANCIO LIMA	VIAGEM	Rural	Urbana	5184
MANCIO LIMA	MANCIO LIMA	VIAGEM	Urbana	Rural	NA
MANCIO LIMA	MANCIO LIMA	VIAGEM	Urbana	Urbana	576
MANCIO LIMA	RODRIGUES ALVES	BENEFICIO	Rural	Urbana	NA
MANCIO LIMA	RODRIGUES ALVES	BENEFICIO	Urbana	Urbana	NA
MANCIO LIMA	RODRIGUES ALVES	ESTUDO	Rural	Urbana	900
MANCIO LIMA	RODRIGUES ALVES	ESTUDO	Urbana	Urbana	137700
MANCIO LIMA	RODRIGUES ALVES	MALARIA	Rural	Rural	NA
MANCIO LIMA	RODRIGUES ALVES	MALARIA	Rural	Urbana	NA
MANCIO LIMA	RODRIGUES ALVES	MALARIA	Urbana	Urbana	NA
MANCIO LIMA	RODRIGUES ALVES	SAUDE	Rural	Urbana	NA
MANCIO LIMA	RODRIGUES ALVES	SAUDE	Urbana	Urbana	NA
MANCIO LIMA	RODRIGUES ALVES	TRABALHO	Rural	Rural	2016
MANCIO LIMA	RODRIGUES ALVES	TRABALHO	Rural	Urbana	96
MANCIO LIMA	RODRIGUES ALVES	TRABALHO	Urbana	Rural	480
MANCIO LIMA	RODRIGUES ALVES	TRABALHO	Urbana	Urbana	192
MANCIO LIMA	RODRIGUES ALVES	VIAGEM	Urbana	Rural	NA
MANCIO LIMA	RODRIGUES ALVES	VIAGEM	Urbana	Urbana	NA
MARECHAL THAUMATURGO	MANCIO LIMA	VIAGEM	Urbana	Inespecifico	72
MARECHAL THAUMATURGO	RODRIGUES ALVES	TRABALHO	Urbana	Inespecifico	864
NATAL	RODRIGUES ALVES	VIAGEM	Urbana	Inespecifico	168
PERU	MANCIO LIMA	VIAGEM	Urbana	Inespecifico	720
PLACIDO DE CASTRO	MANCIO LIMA	VIAGEM	Rural	Inespecifico	720
PORTO VELHO	MANCIO LIMA	VIAGEM	Urbana	Inespecifico	3840
PORTO VELHO	RODRIGUES ALVES	VIAGEM	Rural	Inespecifico	2160
PORTO VELHO	RODRIGUES ALVES	VIAGEM	Urbana	Inespecifico	3048
PORTO WALTER	MANCIO LIMA	VIAGEM	Urbana	Rural	4320
PORTO WALTER	RODRIGUES ALVES	TRABALHO	Rural	Rural	840
PORTO WALTER	RODRIGUES ALVES	TRABALHO	Urbana	Rural	1584
PORTO WALTER	RODRIGUES ALVES	VIAGEM	Rural	Rural	NA
PORTO WALTER	RODRIGUES ALVES	VIAGEM	Urbana	Rural	360
RIO BRANCO	MANCIO LIMA	ESTUDO	Urbana	Inespecifico	900
RIO BRANCO	MANCIO LIMA	SAUDE	Rural	Inespecifico	NA
RIO BRANCO	MANCIO LIMA	SAUDE	Urbana	Inespecifico	NA
RIO BRANCO	MANCIO LIMA	TRABALHO	Rural	Inespecifico	960
RIO BRANCO	MANCIO LIMA	TRABALHO	Urbana	Inespecifico	8640
RIO BRANCO	MANCIO LIMA	VIAGEM	Rural	Inespecifico	NA
RIO BRANCO	MANCIO LIMA	VIAGEM	Urbana	Inespecifico	NA
RIO BRANCO	RODRIGUES ALVES	SAUDE	Rural	Inespecifico	NA
RIO BRANCO	RODRIGUES ALVES	SAUDE	Urbana	Inespecifico	NA
RIO BRANCO	RODRIGUES ALVES	VIAGEM	Rural	Inespecifico	NA
RIO BRANCO	RODRIGUES ALVES	VIAGEM	Urbana	Inespecifico	NA
RIO DE JANEIRO	MANCIO LIMA	VIAGEM	Urbana	Inespecifico	528
RODRIGUES ALVES	MANCIO LIMA	SAUDE	Urbana	Urbana	NA
RODRIGUES ALVES	MANCIO LIMA	TRABALHO	Urbana	Rural	NA
RODRIGUES ALVES	MANCIO LIMA	TRABALHO	Urbana	Urbana	NA
RODRIGUES ALVES	MANCIO LIMA	VIAGEM	Urbana	Rural	NA
RODRIGUES ALVES	RODRIGUES ALVES	BENEFICIO	Rural	Urbana	NA
RODRIGUES ALVES	RODRIGUES ALVES	ESTUDO	Rural	Rural	47700
RODRIGUES ALVES	RODRIGUES ALVES	MALARIA	Rural	Urbana	NA
RODRIGUES ALVES	RODRIGUES ALVES	OUTRO	Urbana	Rural	NA
RODRIGUES ALVES	RODRIGUES ALVES	SAUDE	Rural	Urbana	NA
RODRIGUES ALVES	RODRIGUES ALVES	TRABALHO	Rural	Rural	63840
RODRIGUES ALVES	RODRIGUES ALVES	TRABALHO	Rural	Urbana	2464
RODRIGUES ALVES	RODRIGUES ALVES	TRABALHO	Urbana	Rural	NA
RODRIGUES ALVES	RODRIGUES ALVES	VIAGEM	Rural	Rural	NA
RODRIGUES ALVES	RODRIGUES ALVES	VIAGEM	Rural	Urbana	3744
RODRIGUES ALVES	RODRIGUES ALVES	VIAGEM	Urbana	Rural	NA
SAO PAULO	MANCIO LIMA	VIAGEM	Urbana	Inespecifico	240
SENA MADUREIRA	MANCIO LIMA	VIAGEM	Urbana	Inespecifico	192
SENA MADUREIRA	RODRIGUES ALVES	VIAGEM	Urbana	Inespecifico	240
TARAUACA	MANCIO LIMA	TRABALHO	Urbana	Inespecifico	NA
TARAUACA	RODRIGUES ALVES	TRABALHO	Urbana	Inespecifico	864
