# Supplementary material for: Measuring the contribution of human mobility to malaria persistence
Source: Malar J. 2020 Nov 11;19:404. doi: 10.1186/s12936-020-03474-4 (PMC7659106; doi:10.1186/s12936-020-03474-4)
Supplement: Supplementary file 1 — Additional file 1. The table with information about origin-destination pairs by a total of hours, motivation, and type of zone destination and the pdf file with the quantitative description of mobility motivation. [file 12936_2020_3474_MOESM1_ESM.zip › DICTIONARY.displacement.matrix.by.household.csv]

Variable	Description
loc.destination	Locality of destination
destination	Municipality of destination
loc.origin	Locality of origin
origin	Municipality of origin
cod.housheold	Household code
motive	Trip’s motivation
freq	Frequency of travel
freq_res	Resolution of travel frequency
length	Length of stay per trip
length_res	Resolution of length of stay
origin.cod	Origin’s code
destination.cod	Destination’s code
origin.zone	Zone of origin
destination.zone	Zone of destination
length.days	Number of days stayed per trip
days.total	Total number of days at destination overall
hours.total	Total number of hours at destination overall
