# Supplementary material for: Measuring the contribution of human mobility to malaria persistence
Source: Malar J. 2020 Nov 11;19:404. doi: 10.1186/s12936-020-03474-4 (PMC7659106; doi:10.1186/s12936-020-03474-4)
Supplement: Supplementary file 3 — Additional file 3. The dataset used to conduct the analysis. [file 12936_2020_3474_MOESM3_ESM.zip]

Archive with 3 entries (3 files):
- DICTIONARY.households.csv
- displacement.matrix.by.household.csv
- households.csv
