# Supplementary material for: Measuring the contribution of human mobility to malaria persistence
Source: Malar J. 2020 Nov 11;19:404. doi: 10.1186/s12936-020-03474-4 (PMC7659106; doi:10.1186/s12936-020-03474-4)
Supplement: Supplementary file 3 — Additional file 3. The dataset used to conduct the analysis. [file 12936_2020_3474_MOESM3_ESM.zip › DICTIONARY.households.csv]

Variable	Description
cod.household	Household code
Locality	Locality
City	Municipality
Zone	Zone
n.householders	Number of householders
mal.household.12	Number of malaria cases in the household during the last 12 months
mal.household12_pos	Any positive malaria in the household during the last 12 months
p.mal.household.12	Probability of malaria case in the household during the last 12 months
loc.cod	Locality’s code
