# Supplementary material for: Measuring the contribution of human mobility to malaria persistence
Source: Malar J. 2020 Nov 11;19:404. doi: 10.1186/s12936-020-03474-4 (PMC7659106; doi:10.1186/s12936-020-03474-4)
Supplement: Supplementary file 3 — Additional file 3. The dataset used to conduct the analysis. [file 12936_2020_3474_MOESM3_ESM.zip › displacement.matrix.by.household.csv]

loc.destination	destination	loc.origin	origin	cod.housheold	motive	freq	freq_res	length	length_res	origin.cod	destination.cod	origin.zone	destination.zone	length.days	days.total	hours.total
13 DE MAIO	RODRIGUES ALVES	BAIRRO CENTRO	RODRIGUES ALVES	3057	VIAGEM	-77	NA	-77	NA	R.A.BAIRRO CENTRO	R.A.13 DE MAIO	Urban	Rural
13 DE MAIO	RODRIGUES ALVES	NOVA CINTRA	RODRIGUES ALVES	4099	TRABALHO	12	x year	1	week	R.A.NOVA CINTRA	R.A.13 DE MAIO	Rural	Rural	7	84	2016
13 DE MAIO	RODRIGUES ALVES	LUZEIRO	RODRIGUES ALVES	4041	TRABALHO	5	x year	7	days	R.A.LUZEIRO	R.A.13 DE MAIO	Rural	Rural	7	35	840
AGROVILA DO PAVAO	RODRIGUES ALVES	PARANA DOS MOURAS	RODRIGUES ALVES	4005	TRABALHO	5	x year	-77	NA	R.A.PARANA DOS MOURAS	R.A.AGROVILA DO PAVAO	Rural	Rural			40
AGROVILA DO PAVAO	RODRIGUES ALVES	PARANA DOS MOURAS	RODRIGUES ALVES	4014	TRABALHO	-77	NA	-77	NA	R.A.PARANA DOS MOURAS	R.A.AGROVILA DO PAVAO	Rural	Rural			2080
ALEXANDRE	RODRIGUES ALVES	NOVA CINTRA	RODRIGUES ALVES	4105	TRABALHO	2	x year	3	weeks	R.A.NOVA CINTRA	R.A.ALEXANDRE	Rural	Rural	21	42	1008
ALEXANDRE	RODRIGUES ALVES	NOVA CINTRA	RODRIGUES ALVES	4105	TRABALHO	2	x year	3	weeks	R.A.NOVA CINTRA	R.A.ALEXANDRE	Rural	Rural	21	42	1008
ALEXANDRE	RODRIGUES ALVES	BAIRRO CENTRO	RODRIGUES ALVES	3009	VIAGEM	2	x month	-77	NA	R.A.BAIRRO CENTRO	R.A.ALEXANDRE	Urban	Rural
ALUMINIO	CRUZEIRO DO SUL	SAO FRANCISCO RAM	RODRIGUES ALVES	4089	MALARIA	1				R.A.SAO FRANCISCO RAM	CZS.ALUMINIO	Rural	Urban
AQUIDABAN	MANCIO LIMA	CONCEICAO-PDSSS	MANCIO LIMA	1066	VIAGEM	2	x year	3	days	M.L.CONCEICAO-PDSSS	M.L.AQUIDABAN	Rural	Rural	3	6	144
AQUIDABAN	MANCIO LIMA	CENTRO	MANCIO LIMA	2401	VIAGEM	3	x year	3	days	M.L.CENTRO	M.L.AQUIDABAN	Urban	Rural	3	9	216
ARCO-IRIS	RODRIGUES ALVES	NOVA CINTRA	RODRIGUES ALVES	4105	TRABALHO	4	x year	3	weeks	R.A.NOVA CINTRA	R.A.ARCO-IRIS	Rural	Rural	21	84	2016
ARCO-IRIS	RODRIGUES ALVES	BAIRRO CENTRO	RODRIGUES ALVES	3053	TRABALHO	12	x year	-77	NA	R.A.BAIRRO CENTRO	R.A.ARCO-IRIS	Urban	Rural			96
ARCO-IRIS	RODRIGUES ALVES	NOVA CINTRA	RODRIGUES ALVES	4101	TRABALHO	1	x week	5	days	R.A.NOVA CINTRA	R.A.ARCO-IRIS	Rural	Rural	5	260	6240
ARCO-IRIS	RODRIGUES ALVES	NOVA CINTRA	RODRIGUES ALVES	4105	TRABALHO	4	x year	3	weeks	R.A.NOVA CINTRA	R.A.ARCO-IRIS	Rural	Rural	21	84	2016
ARCO-IRIS	RODRIGUES ALVES	PARANA DOS MOURAS	RODRIGUES ALVES	4016	VIAGEM	2	x month	3	days	R.A.PARANA DOS MOURAS	R.A.ARCO-IRIS	Rural	Rural	3	72	1728
ARCO-IRIS	RODRIGUES ALVES	BAIRRO CENTRO	RODRIGUES ALVES	3077	VIAGEM	1	x month	3	days	R.A.BAIRRO CENTRO	R.A.ARCO-IRIS	Urban	Rural	3	36	864
ARCO-IRIS	RODRIGUES ALVES	BAIRRO CENTRO	RODRIGUES ALVES	3008	TRABALHO	-77	NA	-77	NA	R.A.BAIRRO CENTRO	R.A.ARCO-IRIS	Urban	Rural			2080
BADEJO DE CIMA	CRUZEIRO DO SUL	BANDEIRANTE	MANCIO LIMA	2211	VIAGEM	1	x year	2	days	M.L.BANDEIRANTE	CZS.BADEJO DE CIMA	Urban	Rural	2	2	48
BADEJO DE CIMA	CRUZEIRO DO SUL	BAIRRO CENTRO	RODRIGUES ALVES	3097	VIAGEM	1	x month	2	days	R.A.BAIRRO CENTRO	CZS.BADEJO DE CIMA	Urban	Rural	2	24	576
BAHIA	RODRIGUES ALVES	BANDEIRANTE	MANCIO LIMA	2203	TRABALHO	-77	NA	-77	NA	M.L.BANDEIRANTE	R.A.BAHIA	Urban	Rural			2080
BAHIA	RODRIGUES ALVES	BANDEIRANTE	MANCIO LIMA	2203	TRABALHO	-77	NA	-77	NA	M.L.BANDEIRANTE	R.A.BAHIA	Urban	Rural			2080
BAHIA	RODRIGUES ALVES	CENTRO	MANCIO LIMA	2419	VIAGEM	1	x week	-77	NA	M.L.CENTRO	R.A.BAHIA	Urban	Rural
BAHIA	RODRIGUES ALVES	BANDEIRANTE	MANCIO LIMA	2205	TRABALHO	5	x year	3	days	M.L.BANDEIRANTE	R.A.BAHIA	Urban	Rural	3	15	360
BAHIA	RODRIGUES ALVES	SAO VIDAL	MANCIO LIMA	2613	TRABALHO	2	x month	-77	NA	M.L.SAO VIDAL	R.A.BAHIA	Urban	Rural			192
BAHIA	RODRIGUES ALVES	SAO VIDAL	MANCIO LIMA	2607	VIAGEM	5	x week	-77	NA	M.L.SAO VIDAL	R.A.BAHIA	Urban	Rural
BAHIA	RODRIGUES ALVES	SAO VIDAL	MANCIO LIMA	2617	VIAGEM	6	NA	-77	NA	M.L.SAO VIDAL	R.A.BAHIA	Urban	Rural
BAHIA	RODRIGUES ALVES	BANDEIRANTE	MANCIO LIMA	2205	TRABALHO	2	x year	-77	NA	M.L.BANDEIRANTE	R.A.BAHIA	Urban	Rural			16
BAIRRO CENTRO	CRUZEIRO DO SUL	PARANA DOS MOURAS	RODRIGUES ALVES	4008	SAUDE	1				R.A.PARANA DOS MOURAS	CZS.BAIRRO CENTRO	Rural	Urban
BAIRRO CENTRO	RODRIGUES ALVES	13 DE MAIO	RODRIGUES ALVES	4056	BENEFICIO	12	x year	-77	NA	R.A.13 DE MAIO	R.A.BAIRRO CENTRO	Rural	Urban
BAIRRO CENTRO	RODRIGUES ALVES	13 DE MAIO	RODRIGUES ALVES	4057	MALARIA	2				R.A.13 DE MAIO	R.A.BAIRRO CENTRO	Rural	Urban
BAIRRO CENTRO	RODRIGUES ALVES	13 DE MAIO	RODRIGUES ALVES	4060	BENEFICIO	30	x year	-77	NA	R.A.13 DE MAIO	R.A.BAIRRO CENTRO	Rural	Urban
BAIRRO CENTRO	RODRIGUES ALVES	13 DE MAIO	RODRIGUES ALVES	4057	BENEFICIO	12	x year	-77	NA	R.A.13 DE MAIO	R.A.BAIRRO CENTRO	Rural	Urban
BAIRRO CENTRO	RODRIGUES ALVES	13 DE MAIO	RODRIGUES ALVES	4059	MALARIA	1				R.A.13 DE MAIO	R.A.BAIRRO CENTRO	Rural	Urban
BAIRRO CENTRO	RODRIGUES ALVES	13 DE MAIO	RODRIGUES ALVES	4056	MALARIA	1				R.A.13 DE MAIO	R.A.BAIRRO CENTRO	Rural	Urban
BAIRRO CENTRO	RODRIGUES ALVES	13 DE MAIO	RODRIGUES ALVES	4055	BENEFICIO	12	x year	-77	NA	R.A.13 DE MAIO	R.A.BAIRRO CENTRO	Rural	Urban
BAIRRO CENTRO	RODRIGUES ALVES	13 DE MAIO	RODRIGUES ALVES	4054	BENEFICIO	12	x year	-77	NA	R.A.13 DE MAIO	R.A.BAIRRO CENTRO	Rural	Urban
BAIRRO CENTRO	RODRIGUES ALVES	13 DE MAIO	RODRIGUES ALVES	4055	MALARIA	2				R.A.13 DE MAIO	R.A.BAIRRO CENTRO	Rural	Urban
BAIRRO CENTRO	RODRIGUES ALVES	13 DE MAIO	RODRIGUES ALVES	4059	SAUDE	4				R.A.13 DE MAIO	R.A.BAIRRO CENTRO	Rural	Urban
BAIRRO CENTRO	RODRIGUES ALVES	13 DE MAIO	RODRIGUES ALVES	4053	SAUDE	4				R.A.13 DE MAIO	R.A.BAIRRO CENTRO	Rural	Urban
BAIRRO CENTRO	RODRIGUES ALVES	13 DE MAIO	RODRIGUES ALVES	4053	BENEFICIO	24	x year	-77	NA	R.A.13 DE MAIO	R.A.BAIRRO CENTRO	Rural	Urban
BAIRRO CENTRO	RODRIGUES ALVES	13 DE MAIO	RODRIGUES ALVES	4053	SAUDE	2				R.A.13 DE MAIO	R.A.BAIRRO CENTRO	Rural	Urban
BAIRRO CENTRO	RODRIGUES ALVES	13 DE MAIO	RODRIGUES ALVES	4058	BENEFICIO	12	x year	-77	NA	R.A.13 DE MAIO	R.A.BAIRRO CENTRO	Rural	Urban
BAIRRO CENTRO	RODRIGUES ALVES	13 DE MAIO	RODRIGUES ALVES	4053	MALARIA	20				R.A.13 DE MAIO	R.A.BAIRRO CENTRO	Rural	Urban
BAIRRO CENTRO	RODRIGUES ALVES	13 DE MAIO	RODRIGUES ALVES	4059	BENEFICIO	12	x year	-77	NA	R.A.13 DE MAIO	R.A.BAIRRO CENTRO	Rural	Urban
BAIRRO CENTRO	RODRIGUES ALVES	13 DE MAIO	RODRIGUES ALVES	4060	SAUDE	2				R.A.13 DE MAIO	R.A.BAIRRO CENTRO	Rural	Urban
BAIRRO CENTRO	RODRIGUES ALVES	13 DE MAIO	RODRIGUES ALVES	4056	SAUDE	2				R.A.13 DE MAIO	R.A.BAIRRO CENTRO	Rural	Urban
BAIRRO CENTRO	RODRIGUES ALVES	13 DE MAIO	RODRIGUES ALVES	4053	MALARIA	30				R.A.13 DE MAIO	R.A.BAIRRO CENTRO	Rural	Urban
BAIRRO CENTRO	RODRIGUES ALVES	13 DE MAIO	RODRIGUES ALVES	4058	SAUDE	1				R.A.13 DE MAIO	R.A.BAIRRO CENTRO	Rural	Urban
BAIRRO CENTRO	RODRIGUES ALVES	13 DE MAIO	RODRIGUES ALVES	4056	SAUDE	1				R.A.13 DE MAIO	R.A.BAIRRO CENTRO	Rural	Urban
BAIRRO CENTRO	RODRIGUES ALVES	13 DE MAIO	RODRIGUES ALVES	4053	SAUDE	16				R.A.13 DE MAIO	R.A.BAIRRO CENTRO	Rural	Urban
BAIRRO CENTRO	RODRIGUES ALVES	PUCALPA	RODRIGUES ALVES	4026	BENEFICIO	12	x year	-77	NA	R.A.PUCALPA	R.A.BAIRRO CENTRO	Rural	Urban
BAIRRO CENTRO	RODRIGUES ALVES	13 DE MAIO	RODRIGUES ALVES	4055	SAUDE	12				R.A.13 DE MAIO	R.A.BAIRRO CENTRO	Rural	Urban
BAIRRO CENTRO	RODRIGUES ALVES	SERINGAL AGROVILA	RODRIGUES ALVES	4048	MALARIA	1				R.A.SERINGAL AGROVILA	R.A.BAIRRO CENTRO	Rural	Urban
BAIRRO CENTRO	RODRIGUES ALVES	13 DE MAIO	RODRIGUES ALVES	4055	SAUDE	3				R.A.13 DE MAIO	R.A.BAIRRO CENTRO	Rural	Urban
BAIRRO CENTRO	RODRIGUES ALVES	SERINGAL AGROVILA	RODRIGUES ALVES	4048	SAUDE	6				R.A.SERINGAL AGROVILA	R.A.BAIRRO CENTRO	Rural	Urban
BAIRRO CENTRO	RODRIGUES ALVES	SERINGAL AGROVILA	RODRIGUES ALVES	4049	BENEFICIO	12	x year	2	days	R.A.SERINGAL AGROVILA	R.A.BAIRRO CENTRO	Rural	Urban	2	24	576
BAIRRO CENTRO	RODRIGUES ALVES	RAMAL DO BACURI	RODRIGUES ALVES	4073	MALARIA	1				R.A.RAMAL DO BACURI	R.A.BAIRRO CENTRO	Rural	Urban
BAIRRO CENTRO	RODRIGUES ALVES	LUZEIRO	RODRIGUES ALVES	4042	SAUDE	1				R.A.LUZEIRO	R.A.BAIRRO CENTRO	Rural	Urban
BAIRRO CENTRO	RODRIGUES ALVES	LUZEIRO	RODRIGUES ALVES	4040	BENEFICIO	12	x year	-77	NA	R.A.LUZEIRO	R.A.BAIRRO CENTRO	Rural	Urban
BAIRRO CENTRO	RODRIGUES ALVES	LUZEIRO	RODRIGUES ALVES	4042	BENEFICIO	12	x year	-77	NA	R.A.LUZEIRO	R.A.BAIRRO CENTRO	Rural	Urban
BAIRRO CENTRO	RODRIGUES ALVES	LUZEIRO	RODRIGUES ALVES	4034	BENEFICIO	12	x year	-77	NA	R.A.LUZEIRO	R.A.BAIRRO CENTRO	Rural	Urban
BAIRRO CENTRO	RODRIGUES ALVES	LUZEIRO	RODRIGUES ALVES	4040	SAUDE	1				R.A.LUZEIRO	R.A.BAIRRO CENTRO	Rural	Urban
BAIRRO CENTRO	RODRIGUES ALVES	LUZEIRO	RODRIGUES ALVES	4040	SAUDE	2				R.A.LUZEIRO	R.A.BAIRRO CENTRO	Rural	Urban
BAIRRO CENTRO	RODRIGUES ALVES	NOVA CINTRA	RODRIGUES ALVES	4094	SAUDE	2				R.A.NOVA CINTRA	R.A.BAIRRO CENTRO	Rural	Urban
BAIRRO CENTRO	RODRIGUES ALVES	NOVA CINTRA	RODRIGUES ALVES	4094	MALARIA	1				R.A.NOVA CINTRA	R.A.BAIRRO CENTRO	Rural	Urban
BAIRRO CENTRO	RODRIGUES ALVES	NOVA CINTRA	RODRIGUES ALVES	4105	MALARIA	2				R.A.NOVA CINTRA	R.A.BAIRRO CENTRO	Rural	Urban
BAIRRO CENTRO	RODRIGUES ALVES	NOVA CINTRA	RODRIGUES ALVES	4095	SAUDE	1				R.A.NOVA CINTRA	R.A.BAIRRO CENTRO	Rural	Urban
BAIRRO CENTRO	RODRIGUES ALVES	NOVA CINTRA	RODRIGUES ALVES	4109	BENEFICIO	10	x year	1	day	R.A.NOVA CINTRA	R.A.BAIRRO CENTRO	Rural	Urban	1	10	240
BAIRRO CENTRO	RODRIGUES ALVES	NOVA CINTRA	RODRIGUES ALVES	4093	SAUDE	1				R.A.NOVA CINTRA	R.A.BAIRRO CENTRO	Rural	Urban
BAIRRO CENTRO	RODRIGUES ALVES	NOVA CINTRA	RODRIGUES ALVES	4109	SAUDE	5				R.A.NOVA CINTRA	R.A.BAIRRO CENTRO	Rural	Urban
BAIRRO CENTRO	RODRIGUES ALVES	BETANIA	MANCIO LIMA	2701	TRABALHO	1	x week	-77	NA	M.L.BETANIA	R.A.BAIRRO CENTRO	Urban	Urban			416
BAIRRO CENTRO	RODRIGUES ALVES	NOVA CINTRA	RODRIGUES ALVES	4096	MALARIA	1				R.A.NOVA CINTRA	R.A.BAIRRO CENTRO	Rural	Urban
BAIRRO CENTRO	RODRIGUES ALVES	NOVA CINTRA	RODRIGUES ALVES	4098	BENEFICIO	12	x year	-77	NA	R.A.NOVA CINTRA	R.A.BAIRRO CENTRO	Rural	Urban
BAIRRO CENTRO	RODRIGUES ALVES	NOVA CINTRA	RODRIGUES ALVES	4100	MALARIA	1				R.A.NOVA CINTRA	R.A.BAIRRO CENTRO	Rural	Urban
BAIRRO CENTRO	RODRIGUES ALVES	NOVA CINTRA	RODRIGUES ALVES	4096	BENEFICIO	12	x year	-77	NA	R.A.NOVA CINTRA	R.A.BAIRRO CENTRO	Rural	Urban
BAIRRO CENTRO	RODRIGUES ALVES	NOVA CINTRA	RODRIGUES ALVES	4098	SAUDE	1				R.A.NOVA CINTRA	R.A.BAIRRO CENTRO	Rural	Urban
BAIRRO CENTRO	RODRIGUES ALVES	NOVA CINTRA	RODRIGUES ALVES	4100	SAUDE	5				R.A.NOVA CINTRA	R.A.BAIRRO CENTRO	Rural	Urban
BAIRRO CENTRO	RODRIGUES ALVES	NOVA CINTRA	RODRIGUES ALVES	4100	SAUDE	3				R.A.NOVA CINTRA	R.A.BAIRRO CENTRO	Rural	Urban
BAIRRO CENTRO	RODRIGUES ALVES	NOVA CINTRA	RODRIGUES ALVES	4100	SAUDE	2				R.A.NOVA CINTRA	R.A.BAIRRO CENTRO	Rural	Urban
BAIRRO CENTRO	RODRIGUES ALVES	NOVA CINTRA	RODRIGUES ALVES	4095	BENEFICIO	12	x year	-77	NA	R.A.NOVA CINTRA	R.A.BAIRRO CENTRO	Rural	Urban
BAIRRO CENTRO	RODRIGUES ALVES	NOVA CINTRA	RODRIGUES ALVES	4094	VIAGEM	12	x year	1	week	R.A.NOVA CINTRA	R.A.BAIRRO CENTRO	Rural	Urban	7	84	2016
BAIRRO CENTRO	RODRIGUES ALVES	NOVA CINTRA	RODRIGUES ALVES	4101	SAUDE	2				R.A.NOVA CINTRA	R.A.BAIRRO CENTRO	Rural	Urban
BAIRRO CENTRO	RODRIGUES ALVES	NOVA CINTRA	RODRIGUES ALVES	4093	BENEFICIO	12	x year	-77	NA	R.A.NOVA CINTRA	R.A.BAIRRO CENTRO	Rural	Urban
BAIRRO CENTRO	RODRIGUES ALVES	NOVA CINTRA	RODRIGUES ALVES	4096	SAUDE	1				R.A.NOVA CINTRA	R.A.BAIRRO CENTRO	Rural	Urban
BAIRRO CENTRO	RODRIGUES ALVES	NOVA CINTRA	RODRIGUES ALVES	4099	TRABALHO	-77	NA	-77	NA	R.A.NOVA CINTRA	R.A.BAIRRO CENTRO	Rural	Urban			2080
BAIRRO CENTRO	RODRIGUES ALVES	PROFETA	RODRIGUES ALVES	4114	SAUDE	1				R.A.PROFETA	R.A.BAIRRO CENTRO	Rural	Urban
BAIRRO CENTRO	RODRIGUES ALVES	PARANA DOS MOURAS	RODRIGUES ALVES	4010	BENEFICIO	12	x year	-77	NA	R.A.PARANA DOS MOURAS	R.A.BAIRRO CENTRO	Rural	Urban
BAIRRO CENTRO	RODRIGUES ALVES	PARANA DOS MOURAS	RODRIGUES ALVES	4015	BENEFICIO	5	x year	-77	NA	R.A.PARANA DOS MOURAS	R.A.BAIRRO CENTRO	Rural	Urban
BAIRRO CENTRO	RODRIGUES ALVES	CENTRO	MANCIO LIMA	2409	SAUDE	1				M.L.CENTRO	R.A.BAIRRO CENTRO	Urban	Urban
BAIRRO CENTRO	RODRIGUES ALVES	CENTRO	MANCIO LIMA	2409	SAUDE	1				M.L.CENTRO	R.A.BAIRRO CENTRO	Urban	Urban
BAIRRO CENTRO	RODRIGUES ALVES	PARANA DOS MOURAS	RODRIGUES ALVES	4013	MALARIA	1				R.A.PARANA DOS MOURAS	R.A.BAIRRO CENTRO	Rural	Urban
BAIRRO CENTRO	RODRIGUES ALVES	PARANA DOS MOURAS	RODRIGUES ALVES	4010	SAUDE	1				R.A.PARANA DOS MOURAS	R.A.BAIRRO CENTRO	Rural	Urban
BAIRRO CENTRO	RODRIGUES ALVES	PARANA DOS MOURAS	RODRIGUES ALVES	4013	SAUDE	1				R.A.PARANA DOS MOURAS	R.A.BAIRRO CENTRO	Rural	Urban
BAIRRO CENTRO	RODRIGUES ALVES	PARANA DOS MOURAS	RODRIGUES ALVES	4013	SAUDE	1				R.A.PARANA DOS MOURAS	R.A.BAIRRO CENTRO	Rural	Urban
BAIRRO CENTRO	RODRIGUES ALVES	SAO PAULO	RODRIGUES ALVES	4088	BENEFICIO	36	x year	-77	NA	R.A.SAO PAULO	R.A.BAIRRO CENTRO	Rural	Urban
BAIRRO CENTRO	RODRIGUES ALVES	PROFETA	RODRIGUES ALVES	4110	BENEFICIO	12	x year	-77	NA	R.A.PROFETA	R.A.BAIRRO CENTRO	Rural	Urban
BAIRRO CENTRO	RODRIGUES ALVES	PROFETA	RODRIGUES ALVES	4121	SAUDE	-88				R.A.PROFETA	R.A.BAIRRO CENTRO	Rural	Urban
BAIRRO CENTRO	RODRIGUES ALVES	PROFETA	RODRIGUES ALVES	4115	MALARIA	5				R.A.PROFETA	R.A.BAIRRO CENTRO	Rural	Urban
BAIRRO CENTRO	RODRIGUES ALVES	SERINGAL AGROVILA	RODRIGUES ALVES	4051	BENEFICIO	12	x year	-77	NA	R.A.SERINGAL AGROVILA	R.A.BAIRRO CENTRO	Rural	Urban
BAIRRO CENTRO	RODRIGUES ALVES	PROFETA	RODRIGUES ALVES	4117	MALARIA	2				R.A.PROFETA	R.A.BAIRRO CENTRO	Rural	Urban
BAIRRO CENTRO	RODRIGUES ALVES	PROFETA	RODRIGUES ALVES	4119	MALARIA	2				R.A.PROFETA	R.A.BAIRRO CENTRO	Rural	Urban
BAIRRO CENTRO	RODRIGUES ALVES	PROFETA	RODRIGUES ALVES	4116	BENEFICIO	12	x year	-77	NA	R.A.PROFETA	R.A.BAIRRO CENTRO	Rural	Urban
BAIRRO CENTRO	RODRIGUES ALVES	PROFETA	RODRIGUES ALVES	4113	SAUDE	2				R.A.PROFETA	R.A.BAIRRO CENTRO	Rural	Urban
BAIRRO CENTRO	RODRIGUES ALVES	PROFETA	RODRIGUES ALVES	4120	SAUDE	3				R.A.PROFETA	R.A.BAIRRO CENTRO	Rural	Urban
BAIRRO CENTRO	RODRIGUES ALVES	PROFETA	RODRIGUES ALVES	4120	SAUDE	4				R.A.PROFETA	R.A.BAIRRO CENTRO	Rural	Urban
BAIRRO CENTRO	RODRIGUES ALVES	PROFETA	RODRIGUES ALVES	4119	SAUDE	1				R.A.PROFETA	R.A.BAIRRO CENTRO	Rural	Urban
BAIRRO CENTRO	RODRIGUES ALVES	PROFETA	RODRIGUES ALVES	4115	BENEFICIO	12	x year	-77	NA	R.A.PROFETA	R.A.BAIRRO CENTRO	Rural	Urban
BAIRRO CENTRO	RODRIGUES ALVES	PROFETA	RODRIGUES ALVES	4112	BENEFICIO	12	x year	-77	NA	R.A.PROFETA	R.A.BAIRRO CENTRO	Rural	Urban
BAIRRO CENTRO	RODRIGUES ALVES	PROFETA	RODRIGUES ALVES	4111	MALARIA	2				R.A.PROFETA	R.A.BAIRRO CENTRO	Rural	Urban
BAIRRO CENTRO	RODRIGUES ALVES	PROFETA	RODRIGUES ALVES	4115	MALARIA	1				R.A.PROFETA	R.A.BAIRRO CENTRO	Rural	Urban
BAIRRO CENTRO	RODRIGUES ALVES	PROFETA	RODRIGUES ALVES	4117	SAUDE	2				R.A.PROFETA	R.A.BAIRRO CENTRO	Rural	Urban
BAIRRO CENTRO	RODRIGUES ALVES	PROFETA	RODRIGUES ALVES	4114	BENEFICIO	12	x year	-77	NA	R.A.PROFETA	R.A.BAIRRO CENTRO	Rural	Urban
BAIRRO CENTRO	RODRIGUES ALVES	PROFETA	RODRIGUES ALVES	4115	SAUDE	6				R.A.PROFETA	R.A.BAIRRO CENTRO	Rural	Urban
BAIRRO CENTRO	RODRIGUES ALVES	VALQUIRIA	RODRIGUES ALVES	4046	SAUDE	1				R.A.VALQUIRIA	R.A.BAIRRO CENTRO	Rural	Urban
BAIRRO CENTRO	RODRIGUES ALVES	PROFETA	RODRIGUES ALVES	4111	BENEFICIO	12	x year	-77	NA	R.A.PROFETA	R.A.BAIRRO CENTRO	Rural	Urban
BAIRRO CENTRO	RODRIGUES ALVES	PROFETA	RODRIGUES ALVES	4116	SAUDE	-88				R.A.PROFETA	R.A.BAIRRO CENTRO	Rural	Urban
BAIRRO CENTRO	RODRIGUES ALVES	PARANA DOS MOURAS	RODRIGUES ALVES	4007	BENEFICIO	2	x month	-77	NA	R.A.PARANA DOS MOURAS	R.A.BAIRRO CENTRO	Rural	Urban
BAIRRO CENTRO	RODRIGUES ALVES	NOVA CINTRA	RODRIGUES ALVES	4096	SAUDE	1				R.A.NOVA CINTRA	R.A.BAIRRO CENTRO	Rural	Urban
BAIRRO CENTRO	RODRIGUES ALVES	NOVA CINTRA	RODRIGUES ALVES	4104	BENEFICIO	8	x year	-77	NA	R.A.NOVA CINTRA	R.A.BAIRRO CENTRO	Rural	Urban
BAIRRO CENTRO	RODRIGUES ALVES	NOVA CINTRA	RODRIGUES ALVES	4108	BENEFICIO	12	x year	-77	NA	R.A.NOVA CINTRA	R.A.BAIRRO CENTRO	Rural	Urban
BAIRRO CENTRO	RODRIGUES ALVES	NOVA CINTRA	RODRIGUES ALVES	4105	MALARIA	1				R.A.NOVA CINTRA	R.A.BAIRRO CENTRO	Rural	Urban
BAIRRO CENTRO	RODRIGUES ALVES	PUCALPA	RODRIGUES ALVES	4023	BENEFICIO	12	x year	-77	NA	R.A.PUCALPA	R.A.BAIRRO CENTRO	Rural	Urban
BAIRRO CENTRO	RODRIGUES ALVES	PUCALPA	RODRIGUES ALVES	4027	BENEFICIO	12	x year	-77	NA	R.A.PUCALPA	R.A.BAIRRO CENTRO	Rural	Urban
BAIRRO CENTRO	RODRIGUES ALVES	PUCALPA	RODRIGUES ALVES	4024	TRABALHO	24	x year	-77	NA	R.A.PUCALPA	R.A.BAIRRO CENTRO	Rural	Urban			192
BAIRRO CENTRO	RODRIGUES ALVES	PUCALPA	RODRIGUES ALVES	4027	SAUDE	1				R.A.PUCALPA	R.A.BAIRRO CENTRO	Rural	Urban
BAIRRO CENTRO	RODRIGUES ALVES	PUCALPA	RODRIGUES ALVES	4031	BENEFICIO	6	x year	-77	NA	R.A.PUCALPA	R.A.BAIRRO CENTRO	Rural	Urban
BAIRRO CENTRO	RODRIGUES ALVES	PUCALPA	RODRIGUES ALVES	4027	SAUDE	3				R.A.PUCALPA	R.A.BAIRRO CENTRO	Rural	Urban
BAIRRO CENTRO	RODRIGUES ALVES	PUCALPA	RODRIGUES ALVES	4029	BENEFICIO	12	x year	2	days	R.A.PUCALPA	R.A.BAIRRO CENTRO	Rural	Urban	2	24	576
BAIRRO CENTRO	RODRIGUES ALVES	SERINGAL AGROVILA	RODRIGUES ALVES	4048	SAUDE	1				R.A.SERINGAL AGROVILA	R.A.BAIRRO CENTRO	Rural	Urban
BAIRRO CENTRO	RODRIGUES ALVES	SERINGAL AGROVILA	RODRIGUES ALVES	4051	SAUDE	3				R.A.SERINGAL AGROVILA	R.A.BAIRRO CENTRO	Rural	Urban
BAIRRO CENTRO	RODRIGUES ALVES	SERINGAL AGROVILA	RODRIGUES ALVES	4051	SAUDE	1				R.A.SERINGAL AGROVILA	R.A.BAIRRO CENTRO	Rural	Urban
BAIRRO CENTRO	RODRIGUES ALVES	TORRE DA LUA	RODRIGUES ALVES	4083	SAUDE	1				R.A.TORRE DA LUA	R.A.BAIRRO CENTRO	Rural	Urban
BAIRRO CENTRO	RODRIGUES ALVES	NOVA CINTRA	RODRIGUES ALVES	4107	TRABALHO	24	x year	-77	NA	R.A.NOVA CINTRA	R.A.BAIRRO CENTRO	Rural	Urban			192
BAIRRO CENTRO	RODRIGUES ALVES	SERINGAL AGROVILA	RODRIGUES ALVES	4052	SAUDE	1				R.A.SERINGAL AGROVILA	R.A.BAIRRO CENTRO	Rural	Urban
BAIRRO CENTRO	RODRIGUES ALVES	SERINGAL AGROVILA	RODRIGUES ALVES	4050	SAUDE	1				R.A.SERINGAL AGROVILA	R.A.BAIRRO CENTRO	Rural	Urban
BAIRRO CENTRO	RODRIGUES ALVES	SERINGAL AGROVILA	RODRIGUES ALVES	4049	SAUDE	2				R.A.SERINGAL AGROVILA	R.A.BAIRRO CENTRO	Rural	Urban
BAIRRO CENTRO	RODRIGUES ALVES	PROFETA	RODRIGUES ALVES	4113	SAUDE	2				R.A.PROFETA	R.A.BAIRRO CENTRO	Rural	Urban
BAIRRO CENTRO	RODRIGUES ALVES	TORRE DA LUA	RODRIGUES ALVES	4084	SAUDE	-88				R.A.TORRE DA LUA	R.A.BAIRRO CENTRO	Rural	Urban
BAIRRO CENTRO	RODRIGUES ALVES	LUZEIRO	RODRIGUES ALVES	4033	BENEFICIO	12	x year	-77	NA	R.A.LUZEIRO	R.A.BAIRRO CENTRO	Rural	Urban
BAIRRO CENTRO	RODRIGUES ALVES	PARANA DOS MOURAS	RODRIGUES ALVES	4012	SAUDE	1				R.A.PARANA DOS MOURAS	R.A.BAIRRO CENTRO	Rural	Urban
BAIRRO CENTRO	RODRIGUES ALVES	LUZEIRO	RODRIGUES ALVES	4038	SAUDE	3				R.A.LUZEIRO	R.A.BAIRRO CENTRO	Rural	Urban
BAIRRO CENTRO	RODRIGUES ALVES	PARANA DOS MOURAS	RODRIGUES ALVES	4014	SAUDE	1				R.A.PARANA DOS MOURAS	R.A.BAIRRO CENTRO	Rural	Urban
BAIRRO CENTRO	RODRIGUES ALVES	LUZEIRO	RODRIGUES ALVES	4042	SAUDE	3				R.A.LUZEIRO	R.A.BAIRRO CENTRO	Rural	Urban
BAIRRO CENTRO	RODRIGUES ALVES	LUZEIRO	RODRIGUES ALVES	4035	SAUDE	1				R.A.LUZEIRO	R.A.BAIRRO CENTRO	Rural	Urban
BAIRRO CENTRO	RODRIGUES ALVES	LUZEIRO	RODRIGUES ALVES	4035	BENEFICIO	2	x year	-77	NA	R.A.LUZEIRO	R.A.BAIRRO CENTRO	Rural	Urban
BAIRRO CENTRO	RODRIGUES ALVES	BANDEIRANTE	MANCIO LIMA	2202	TRABALHO	2	x year	-77	NA	M.L.BANDEIRANTE	R.A.BAIRRO CENTRO	Urban	Urban			16
BAIRRO CENTRO	RODRIGUES ALVES	NOVA CINTRA	RODRIGUES ALVES	4100	BENEFICIO	12	x year	-77	NA	R.A.NOVA CINTRA	R.A.BAIRRO CENTRO	Rural	Urban
BAIRRO CENTRO	RODRIGUES ALVES	NOVA CINTRA	RODRIGUES ALVES	4103	MALARIA	5				R.A.NOVA CINTRA	R.A.BAIRRO CENTRO	Rural	Urban
BAIRRO CENTRO	RODRIGUES ALVES	NOVA CINTRA	RODRIGUES ALVES	4094	MALARIA	2				R.A.NOVA CINTRA	R.A.BAIRRO CENTRO	Rural	Urban
BAIRRO CENTRO	RODRIGUES ALVES	NOVA CINTRA	RODRIGUES ALVES	4109	VIAGEM	20	x year	3	days	R.A.NOVA CINTRA	R.A.BAIRRO CENTRO	Rural	Urban	3	60	1440
BAIRRO CENTRO	RODRIGUES ALVES	NOVA CINTRA	RODRIGUES ALVES	4109	MALARIA	1				R.A.NOVA CINTRA	R.A.BAIRRO CENTRO	Rural	Urban
BAIRRO CENTRO	RODRIGUES ALVES	NOVA CINTRA	RODRIGUES ALVES	4105	SAUDE	5				R.A.NOVA CINTRA	R.A.BAIRRO CENTRO	Rural	Urban
BAIRRO CENTRO	RODRIGUES ALVES	NOVA CINTRA	RODRIGUES ALVES	4094	MALARIA	1				R.A.NOVA CINTRA	R.A.BAIRRO CENTRO	Rural	Urban
BAIRRO CENTRO	RODRIGUES ALVES	NOVA CINTRA	RODRIGUES ALVES	4097	BENEFICIO	12	x year	-77	NA	R.A.NOVA CINTRA	R.A.BAIRRO CENTRO	Rural	Urban
BAIRRO CENTRO	RODRIGUES ALVES	NOVA CINTRA	RODRIGUES ALVES	4109	SAUDE	1				R.A.NOVA CINTRA	R.A.BAIRRO CENTRO	Rural	Urban
BAIRRO CENTRO	RODRIGUES ALVES	NOVA CINTRA	RODRIGUES ALVES	4106	BENEFICIO	3	x year	-77	NA	R.A.NOVA CINTRA	R.A.BAIRRO CENTRO	Rural	Urban
BAIRRO CENTRO	RODRIGUES ALVES	SAO PAULO	RODRIGUES ALVES	4086	MALARIA	-88				R.A.SAO PAULO	R.A.BAIRRO CENTRO	Rural	Urban
BAIRRO CENTRO	RODRIGUES ALVES	NOVA CINTRA	RODRIGUES ALVES	4101	SAUDE	1				R.A.NOVA CINTRA	R.A.BAIRRO CENTRO	Rural	Urban
BAIRRO CENTRO	RODRIGUES ALVES	TORRE DA LUA	RODRIGUES ALVES	4082	SAUDE	1				R.A.TORRE DA LUA	R.A.BAIRRO CENTRO	Rural	Urban
BAIRRO CENTRO	RODRIGUES ALVES	PROFETA	RODRIGUES ALVES	4118	MALARIA	1				R.A.PROFETA	R.A.BAIRRO CENTRO	Rural	Urban
BAIRRO CENTRO	RODRIGUES ALVES	PROFETA	RODRIGUES ALVES	4116	SAUDE	3				R.A.PROFETA	R.A.BAIRRO CENTRO	Rural	Urban
BAIRRO CENTRO	RODRIGUES ALVES	VALQUIRIA	RODRIGUES ALVES	4046	SAUDE	1				R.A.VALQUIRIA	R.A.BAIRRO CENTRO	Rural	Urban
BAIRRO CENTRO	RODRIGUES ALVES	PROFETA	RODRIGUES ALVES	4110	MALARIA	2				R.A.PROFETA	R.A.BAIRRO CENTRO	Rural	Urban
BAIRRO CENTRO	RODRIGUES ALVES	TORRE DA LUA	RODRIGUES ALVES	4078	BENEFICIO	12	x year	-77	NA	R.A.TORRE DA LUA	R.A.BAIRRO CENTRO	Rural	Urban
BAIRRO CENTRO	RODRIGUES ALVES	TORRE DA LUA	RODRIGUES ALVES	4083	BENEFICIO	6	x year	2	days	R.A.TORRE DA LUA	R.A.BAIRRO CENTRO	Rural	Urban	2	12	288
BAIRRO CENTRO	RODRIGUES ALVES	SAO FRANCISCO	MANCIO LIMA	2107	TRABALHO	-88	NSNL	-88	DNDR	M.L.SAO FRANCISCO	R.A.BAIRRO CENTRO	Urban	Urban
BAIRRO CENTRO	RODRIGUES ALVES	PROFETA	RODRIGUES ALVES	4119	SAUDE	1				R.A.PROFETA	R.A.BAIRRO CENTRO	Rural	Urban
BAIRRO CENTRO	RODRIGUES ALVES	PARANA DOS MOURAS	RODRIGUES ALVES	4021	BENEFICIO	12	x month	-77	NA	R.A.PARANA DOS MOURAS	R.A.BAIRRO CENTRO	Rural	Urban
BAIRRO CENTRO	RODRIGUES ALVES	PARANA DOS MOURAS	RODRIGUES ALVES	4012	SAUDE	2				R.A.PARANA DOS MOURAS	R.A.BAIRRO CENTRO	Rural	Urban
BAIRRO CENTRO	RODRIGUES ALVES	PARANA DOS MOURAS	RODRIGUES ALVES	4016	BENEFICIO	12	x year	-77	NA	R.A.PARANA DOS MOURAS	R.A.BAIRRO CENTRO	Rural	Urban
BAIRRO CENTRO	RODRIGUES ALVES	VALQUIRIA	RODRIGUES ALVES	4044	BENEFICIO	12	x year	-77	NA	R.A.VALQUIRIA	R.A.BAIRRO CENTRO	Rural	Urban
BAIRRO CENTRO	RODRIGUES ALVES	PARANA DOS MOURAS	RODRIGUES ALVES	4006	SAUDE	2				R.A.PARANA DOS MOURAS	R.A.BAIRRO CENTRO	Rural	Urban
BAIRRO CENTRO	RODRIGUES ALVES	PARANA DOS MOURAS	RODRIGUES ALVES	4013	SAUDE	1				R.A.PARANA DOS MOURAS	R.A.BAIRRO CENTRO	Rural	Urban
BAIRRO CENTRO	RODRIGUES ALVES	VALQUIRIA	RODRIGUES ALVES	4043	SAUDE	2				R.A.VALQUIRIA	R.A.BAIRRO CENTRO	Rural	Urban
BAIRRO CENTRO	RODRIGUES ALVES	SERINGAL AGROVILA	RODRIGUES ALVES	4049	MALARIA	1				R.A.SERINGAL AGROVILA	R.A.BAIRRO CENTRO	Rural	Urban
BAIRRO CENTRO	RODRIGUES ALVES	NOVA CINTRA	RODRIGUES ALVES	4101	BENEFICIO	12	x year	-77	NA	R.A.NOVA CINTRA	R.A.BAIRRO CENTRO	Rural	Urban
BAIRRO CENTRO	RODRIGUES ALVES	SAO VIDAL	MANCIO LIMA	2614	TRABALHO	-77	NA	-77	NA	M.L.SAO VIDAL	R.A.BAIRRO CENTRO	Urban	Urban			2080
BAIRRO CENTRO	RODRIGUES ALVES	SERINGAL AGROVILA	RODRIGUES ALVES	4048	BENEFICIO	12	x year	-77	NA	R.A.SERINGAL AGROVILA	R.A.BAIRRO CENTRO	Rural	Urban
BAIRRO CENTRO	RODRIGUES ALVES	PUCALPA	RODRIGUES ALVES	4025	SAUDE	-88				R.A.PUCALPA	R.A.BAIRRO CENTRO	Rural	Urban
BAIRRO CENTRO	RODRIGUES ALVES	PROFETA	RODRIGUES ALVES	4119	BENEFICIO	-88	NSNL	-77	NA	R.A.PROFETA	R.A.BAIRRO CENTRO	Rural	Urban
BAIRRO CENTRO	RODRIGUES ALVES	SAO FRANCISCO RAM	RODRIGUES ALVES	4090	BENEFICIO	12	x year	-77	NA	R.A.SAO FRANCISCO RAM	R.A.BAIRRO CENTRO	Rural	Urban
BAIRRO CENTRO	RODRIGUES ALVES	TORRE DA LUA	RODRIGUES ALVES	4077	VIAGEM	6	x year	2	days	R.A.TORRE DA LUA	R.A.BAIRRO CENTRO	Rural	Urban	2	12	288
BAIRRO CENTRO	RODRIGUES ALVES	PUCALPA	RODRIGUES ALVES	4030	BENEFICIO	12	x year	-77	NA	R.A.PUCALPA	R.A.BAIRRO CENTRO	Rural	Urban
BAIRRO CENTRO	RODRIGUES ALVES	PROFETA	RODRIGUES ALVES	4120	MALARIA	4				R.A.PROFETA	R.A.BAIRRO CENTRO	Rural	Urban
BAIRRO CENTRO	RODRIGUES ALVES	TORRE DA LUA	RODRIGUES ALVES	4079	BENEFICIO	6	x year	2	days	R.A.TORRE DA LUA	R.A.BAIRRO CENTRO	Rural	Urban	2	12	288
BAIRRO CENTRO	RODRIGUES ALVES	PROFETA	RODRIGUES ALVES	4111	SAUDE	4				R.A.PROFETA	R.A.BAIRRO CENTRO	Rural	Urban
BAIRRO CENTRO	RODRIGUES ALVES	PROFETA	RODRIGUES ALVES	4121	BENEFICIO	12	x year	-77	NA	R.A.PROFETA	R.A.BAIRRO CENTRO	Rural	Urban
BAIRRO CENTRO	RODRIGUES ALVES	PROFETA	RODRIGUES ALVES	4112	MALARIA	2				R.A.PROFETA	R.A.BAIRRO CENTRO	Rural	Urban
BAIRRO CENTRO	RODRIGUES ALVES	PROFETA	RODRIGUES ALVES	4116	SAUDE	3				R.A.PROFETA	R.A.BAIRRO CENTRO	Rural	Urban
BAIRRO CENTRO	RODRIGUES ALVES	PROFETA	RODRIGUES ALVES	4115	SAUDE	6				R.A.PROFETA	R.A.BAIRRO CENTRO	Rural	Urban
BAIRRO CENTRO	RODRIGUES ALVES	PROFETA	RODRIGUES ALVES	4115	SAUDE	1				R.A.PROFETA	R.A.BAIRRO CENTRO	Rural	Urban
BAIRRO CENTRO	RODRIGUES ALVES	PROFETA	RODRIGUES ALVES	4121	MALARIA	2				R.A.PROFETA	R.A.BAIRRO CENTRO	Rural	Urban
BAIRRO CENTRO	RODRIGUES ALVES	PARANA DOS MOURAS	RODRIGUES ALVES	4001	MALARIA	1				R.A.PARANA DOS MOURAS	R.A.BAIRRO CENTRO	Rural	Urban
BAIRRO CENTRO	RODRIGUES ALVES	VALQUIRIA	RODRIGUES ALVES	4043	SAUDE	3				R.A.VALQUIRIA	R.A.BAIRRO CENTRO	Rural	Urban
BAIRRO CENTRO	RODRIGUES ALVES	VALQUIRIA	RODRIGUES ALVES	4046	SAUDE	2				R.A.VALQUIRIA	R.A.BAIRRO CENTRO	Rural	Urban
BAIRRO CENTRO	RODRIGUES ALVES	PARANA DOS MOURAS	RODRIGUES ALVES	4018	BENEFICIO	12	x year	-77	NA	R.A.PARANA DOS MOURAS	R.A.BAIRRO CENTRO	Rural	Urban
BAIRRO CENTRO	RODRIGUES ALVES	VALQUIRIA	RODRIGUES ALVES	4043	SAUDE	1				R.A.VALQUIRIA	R.A.BAIRRO CENTRO	Rural	Urban
BAIRRO CENTRO	RODRIGUES ALVES	PARANA DOS MOURAS	RODRIGUES ALVES	4005	BENEFICIO	1	x month	-88	DNDR	R.A.PARANA DOS MOURAS	R.A.BAIRRO CENTRO	Rural	Urban
BAIRRO CENTRO	RODRIGUES ALVES	PARANA DOS MOURAS	RODRIGUES ALVES	4012	BENEFICIO	12	x year	-77	NA	R.A.PARANA DOS MOURAS	R.A.BAIRRO CENTRO	Rural	Urban
BAIRRO CENTRO	RODRIGUES ALVES	TORRE DA LUA	RODRIGUES ALVES	4080	BENEFICIO	12	x year	-77	NA	R.A.TORRE DA LUA	R.A.BAIRRO CENTRO	Rural	Urban
BAIRRO CENTRO	RODRIGUES ALVES	VALQUIRIA	RODRIGUES ALVES	4046	BENEFICIO	12	x year	-77	NA	R.A.VALQUIRIA	R.A.BAIRRO CENTRO	Rural	Urban
BAIRRO CENTRO	RODRIGUES ALVES	PUCALPA	RODRIGUES ALVES	4023	SAUDE	2				R.A.PUCALPA	R.A.BAIRRO CENTRO	Rural	Urban
BAIRRO CENTRO	RODRIGUES ALVES	LUZEIRO	RODRIGUES ALVES	4034	SAUDE	1				R.A.LUZEIRO	R.A.BAIRRO CENTRO	Rural	Urban
BAIRRO CENTRO	RODRIGUES ALVES	VALQUIRIA	RODRIGUES ALVES	4044	SAUDE	5				R.A.VALQUIRIA	R.A.BAIRRO CENTRO	Rural	Urban
BAIRRO CENTRO	RODRIGUES ALVES	SAO PAULO	RODRIGUES ALVES	4088	SAUDE	3				R.A.SAO PAULO	R.A.BAIRRO CENTRO	Rural	Urban
BAIRRO CENTRO	RODRIGUES ALVES	TORRE DA LUA	RODRIGUES ALVES	4084	BENEFICIO	12	x year	5	days	R.A.TORRE DA LUA	R.A.BAIRRO CENTRO	Rural	Urban	5	60	1440
BAIRRO CENTRO	RODRIGUES ALVES	PARANA DOS MOURAS	RODRIGUES ALVES	4014	BENEFICIO	12	x year	-77	NA	R.A.PARANA DOS MOURAS	R.A.BAIRRO CENTRO	Rural	Urban
BAIRRO CENTRO	RODRIGUES ALVES	VALQUIRIA	RODRIGUES ALVES	4043	SAUDE	3				R.A.VALQUIRIA	R.A.BAIRRO CENTRO	Rural	Urban
BAIRRO CENTRO	RODRIGUES ALVES	VALQUIRIA	RODRIGUES ALVES	4043	BENEFICIO	12	x year	-77	NA	R.A.VALQUIRIA	R.A.BAIRRO CENTRO	Rural	Urban
BANDEIRANTE	MANCIO LIMA	BAIRRO CENTRO	RODRIGUES ALVES	3004	VIAGEM	1	x year	-77	NA	R.A.BAIRRO CENTRO	M.L.BANDEIRANTE	Urban	Urban
BARAO	MANCIO LIMA	BANDEIRANTE	MANCIO LIMA	2212	TRABALHO	12	x year	-77	NA	M.L.BANDEIRANTE	M.L.BARAO	Urban	Rural			96
BARAO	MANCIO LIMA	SAO FRANCISCO	MANCIO LIMA	2130	TRABALHO	4	x year	-77	NA	M.L.SAO FRANCISCO	M.L.BARAO	Urban	Rural			32
BARAO	MANCIO LIMA	SAO FRANCISCO	MANCIO LIMA	2140	VIAGEM	12	x year	2	days	M.L.SAO FRANCISCO	M.L.BARAO	Urban	Rural	2	24	576
BARAO	MANCIO LIMA	BARRO VERMELHO	MANCIO LIMA	1017	VIAGEM	12	x year	2	days	M.L.BARRO VERMELHO	M.L.BARAO	Rural	Rural	2	24	576
BATOQUE	MANCIO LIMA	CENTRO	MANCIO LIMA	2403	TRABALHO	-77	NA	-77	NA	M.L.CENTRO	M.L.BATOQUE	Urban	Rural			2080
BATOQUE	MANCIO LIMA	SAO FRANCISCO	MANCIO LIMA	2121	VIAGEM	5	x year	3	days	M.L.SAO FRANCISCO	M.L.BATOQUE	Urban	Rural	3	15	360
BATOQUE	MANCIO LIMA	CENTRO	MANCIO LIMA	2414	TRABALHO	-77	NA	-77	NA	M.L.CENTRO	M.L.BATOQUE	Urban	Rural			2080
BATOQUE	MANCIO LIMA	CENTRO	MANCIO LIMA	2428	VIAGEM	1	x year	-77	NA	M.L.CENTRO	M.L.BATOQUE	Urban	Rural
BATOQUE	MANCIO LIMA	SAO VIDAL	MANCIO LIMA	2622	VIAGEM	1	x week	2	days	M.L.SAO VIDAL	M.L.BATOQUE	Urban	Rural	2	104	2496
BATOQUE	MANCIO LIMA	BANDEIRANTE	MANCIO LIMA	2213	VIAGEM	4	x year	6	days	M.L.BANDEIRANTE	M.L.BATOQUE	Urban	Rural	6	24	576
BATOQUE	MANCIO LIMA	BANDEIRANTE	MANCIO LIMA	2202	VIAGEM	5	x year	-77	NA	M.L.BANDEIRANTE	M.L.BATOQUE	Urban	Rural
BATOQUE	MANCIO LIMA	CENTRO	MANCIO LIMA	2403	TRABALHO	-77	NA	-77	NA	M.L.CENTRO	M.L.BATOQUE	Urban	Rural			2080
BATOQUE	MANCIO LIMA	CENTRO	MANCIO LIMA	2414	VIAGEM	1	x week	-77	NA	M.L.CENTRO	M.L.BATOQUE	Urban	Rural
BELO HORIZONTE	MANCIO LIMA	BARRO VERMELHO	MANCIO LIMA	1019	TRABALHO	5	x year	14	days	M.L.BARRO VERMELHO	M.L.BELO HORIZONTE	Rural	Rural	14	70	1680
BELO HORIZONTE	MANCIO LIMA	BARRO VERMELHO	MANCIO LIMA	1019	TRABALHO	5	x year	14	days	M.L.BARRO VERMELHO	M.L.BELO HORIZONTE	Rural	Rural	14	70	1680
BELO MONTE	MANCIO LIMA	SAO FRANCISCO-PDSSS	MANCIO LIMA	1093	OUTRO	20	x year	1	days	M.L.SAO FRANCISCO-PDSSS	M.L.BELO MONTE	Rural	Rural	1	20	480
BELO MONTE	MANCIO LIMA	SAO FRANCISCO	MANCIO LIMA	2130	TRABALHO	1	x week	4	days	M.L.SAO FRANCISCO	M.L.BELO MONTE	Urban	Rural	4	208	4992
BELO MONTE	MANCIO LIMA	SAO FRANCISCO	MANCIO LIMA	2130	TRABALHO	1	x year	-77	NA	M.L.SAO FRANCISCO	M.L.BELO MONTE	Urban	Rural			8
BELO MONTE	MANCIO LIMA	CENTRO	MANCIO LIMA	2440	VIAGEM	-88	NSNL	-88	DNDR	M.L.CENTRO	M.L.BELO MONTE	Urban	Rural
BOA VISTA	MANCIO LIMA	BOA VISTA-PDSSS	MANCIO LIMA	1098	TRABALHO	1	x month	1	days	M.L.BOA VISTA-PDSSS	M.L.BOA VISTA	Rural	Rural	1	12	288
BOA VISTA	MANCIO LIMA	BOA VISTA-PDSSS	MANCIO LIMA	1099	TRABALHO	2	x week	-77	NA	M.L.BOA VISTA-PDSSS	M.L.BOA VISTA	Rural	Rural			832
BOA VISTA	MANCIO LIMA	BOA VISTA-PDSSS	MANCIO LIMA	1100	TRABALHO	2	x week	-77	NA	M.L.BOA VISTA-PDSSS	M.L.BOA VISTA	Rural	Rural			832
BOA VISTA	MANCIO LIMA	CENTRO	MANCIO LIMA	2411	VIAGEM	1	x year	2	meses	M.L.CENTRO	M.L.BOA VISTA	Urban	Rural	60	60	1440
BOM JARDIM	MANCIO LIMA	CENTRO	MANCIO LIMA	2436	TRABALHO	2	x month	1	week	M.L.CENTRO	M.L.BOM JARDIM	Urban	Rural	7	168	4032
BOM JARDIM	MANCIO LIMA	SEDE-PDSSS	MANCIO LIMA	1081	OUTRO	2	x year	15	days	M.L.SEDE-PDSSS	M.L.BOM JARDIM	Rural	Rural	15	30	720
BOM SOSSEGO	MANCIO LIMA	BARRO VERMELHO	MANCIO LIMA	1018	ESTUDO	NA				M.L.BARRO VERMELHO	M.L.BOM SOSSEGO	Rural	Rural			900
BOM SOSSEGO	MANCIO LIMA	BARRO VERMELHO	MANCIO LIMA	1018	ESTUDO	NA				M.L.BARRO VERMELHO	M.L.BOM SOSSEGO	Rural	Rural			900
BOM SOSSEGO	MANCIO LIMA	NOVA LICAO	MANCIO LIMA	1006	MALARIA	3				M.L.NOVA LICAO	M.L.BOM SOSSEGO	Rural	Rural
BOM SOSSEGO	MANCIO LIMA	TRES UNIDOS	MANCIO LIMA	1001	TRABALHO	12	x year	1	week	M.L.TRES UNIDOS	M.L.BOM SOSSEGO	Rural	Rural	7	84	2016
BOM SOSSEGO	MANCIO LIMA	BARRO VERMELHO	MANCIO LIMA	1018	TRABALHO	12	x year	10	days	M.L.BARRO VERMELHO	M.L.BOM SOSSEGO	Rural	Rural	10	120	2880
BOM SOSSEGO	MANCIO LIMA	BARRO VERMELHO	MANCIO LIMA	1018	ESTUDO	NA				M.L.BARRO VERMELHO	M.L.BOM SOSSEGO	Rural	Rural			900
BOM SOSSEGO	MANCIO LIMA	BARRO VERMELHO	MANCIO LIMA	1018	TRABALHO	12	x year	10	days	M.L.BARRO VERMELHO	M.L.BOM SOSSEGO	Rural	Rural	10	120	2880
BOM SOSSEGO	MANCIO LIMA	TRES UNIDOS	MANCIO LIMA	1001	TRABALHO	12	x year	1	week	M.L.TRES UNIDOS	M.L.BOM SOSSEGO	Rural	Rural	7	84	2016
BRASILEIA	BRASILEIA	CENTRO	MANCIO LIMA	2424	VIAGEM	1	x year	1	mes	M.L.CENTRO	OOA.BRASILEIA.BRASILEIA	Urban	Inespecifico	30	30	720
BRASILIA	MANCIO LIMA	CENTRO	MANCIO LIMA	2438	VIAGEM	1	x year	3	days	M.L.CENTRO	M.L.BRASILIA	Urban	Rural	3	3	72
BRASILIA	MANCIO LIMA	SAO FRANCISCO	MANCIO LIMA	2128	TRABALHO	-77	NA	-77	NA	M.L.SAO FRANCISCO	M.L.BRASILIA	Urban	Rural			2080
BRASILIA	MANCIO LIMA	SAO FRANCISCO	MANCIO LIMA	2122	VIAGEM	-77	NA	-77	NA	M.L.SAO FRANCISCO	M.L.BRASILIA	Urban	Rural
BRASILIA	MANCIO LIMA	SAO FRANCISCO	MANCIO LIMA	2127	TRABALHO	2	x week	-77	NA	M.L.SAO FRANCISCO	M.L.BRASILIA	Urban	Rural			832
BRASILIA	MANCIO LIMA	SAO FRANCISCO	MANCIO LIMA	2137	TRABALHO	3	x week	-77	NA	M.L.SAO FRANCISCO	M.L.BRASILIA	Urban	Rural			1248
BRASILIA	MANCIO LIMA	BANDEIRANTE	MANCIO LIMA	2215	TRABALHO	1	x year	2	days	M.L.BANDEIRANTE	M.L.BRASILIA	Urban	Rural	2	2	48
BRASILIA	MANCIO LIMA	CENTRO	MANCIO LIMA	2412	TRABALHO	-77	NA	-77	NA	M.L.CENTRO	M.L.BRASILIA	Urban	Rural			2080
BRASILIA	MANCIO LIMA	CENTRO	MANCIO LIMA	2406	VIAGEM	1	x month	2	days	M.L.CENTRO	M.L.BRASILIA	Urban	Rural	2	24	576
BRASILIA	MANCIO LIMA	SAO FRANCISCO	MANCIO LIMA	2101	OUTRO	1	x year	-77	NA	M.L.SAO FRANCISCO	M.L.BRASILIA	Urban	Rural
BRASILIA	MANCIO LIMA	SAO FRANCISCO	MANCIO LIMA	2127	TRABALHO	2	x week	-77	NA	M.L.SAO FRANCISCO	M.L.BRASILIA	Urban	Rural			832
BRASILIA	MANCIO LIMA	SAO FRANCISCO	MANCIO LIMA	2124	TRABALHO	-77	NA	-77	NA	M.L.SAO FRANCISCO	M.L.BRASILIA	Urban	Rural			2080
BRASILIA	MANCIO LIMA	SAO FRANCISCO	MANCIO LIMA	2147	OUTRO	1	x month	-77	NA	M.L.SAO FRANCISCO	M.L.BRASILIA	Urban	Rural
BRASILIA	MANCIO LIMA	SAO FRANCISCO	MANCIO LIMA	2134	VIAGEM	12	x year	-77	NA	M.L.SAO FRANCISCO	M.L.BRASILIA	Urban	Rural
BRASILIA	MANCIO LIMA	CENTRO	MANCIO LIMA	2412	TRABALHO	-77	NA	-77	NA	M.L.CENTRO	M.L.BRASILIA	Urban	Rural			2080
CANELA FINA	CRUZEIRO DO SUL	SAO FRANCISCO	MANCIO LIMA	2130	TRABALHO	2	x year	-77	NA	M.L.SAO FRANCISCO	CZS.CANELA FINA	Urban	Rural			16
CANELA FINA	CRUZEIRO DO SUL	BANDEIRANTE	MANCIO LIMA	2211	VIAGEM	1	x year	2	days	M.L.BANDEIRANTE	CZS.CANELA FINA	Urban	Rural	2	2	48
CARLOTA	CRUZEIRO DO SUL	PARANA DOS MOURAS	RODRIGUES ALVES	4003	TRABALHO	-77	NA	-77	NA	R.A.PARANA DOS MOURAS	CZS.CARLOTA	Rural	Rural			2080
CARLOTA	CRUZEIRO DO SUL	PARANA DOS MOURAS	RODRIGUES ALVES	4012	TRABALHO	12	x year	-77	NA	R.A.PARANA DOS MOURAS	CZS.CARLOTA	Rural	Rural			96
CENTRO	MANCIO LIMA	SEDE-PDSSS	MANCIO LIMA	1071	BENEFICIO	12	x year	2	days	M.L.SEDE-PDSSS	M.L.CENTRO	Rural	Urban	2	24	576
CENTRO	MANCIO LIMA	BAIRRO CENTRO	RODRIGUES ALVES	3072	ESTUDO	NA				R.A.BAIRRO CENTRO	M.L.CENTRO	Urban	Urban			900
CENTRO	MANCIO LIMA	CONCEICAO-PDSSS	MANCIO LIMA	1058	BENEFICIO	13	x year	3	days	M.L.CONCEICAO-PDSSS	M.L.CENTRO	Rural	Urban	3	39	936
CENTRO	MANCIO LIMA	BANDEIRANTE	MANCIO LIMA	2211	SAUDE	1				M.L.BANDEIRANTE	M.L.CENTRO	Urban	Urban
CENTRO	MANCIO LIMA	BAIRRO CENTRO	RODRIGUES ALVES	3113	ESTUDO	NA				R.A.BAIRRO CENTRO	M.L.CENTRO	Urban	Urban			900
CENTRO	MANCIO LIMA	SEDE-PDSSS	MANCIO LIMA	1068	SAUDE	5				M.L.SEDE-PDSSS	M.L.CENTRO	Rural	Urban
CENTRO	MANCIO LIMA	BAIRRO CENTRO	RODRIGUES ALVES	3059	ESTUDO	NA				R.A.BAIRRO CENTRO	M.L.CENTRO	Urban	Urban			900
CENTRO	MANCIO LIMA	BAIRRO CENTRO	RODRIGUES ALVES	3045	ESTUDO	NA				R.A.BAIRRO CENTRO	M.L.CENTRO	Urban	Urban			900
CENTRO	MANCIO LIMA	BANDEIRANTE	MANCIO LIMA	2203	ESTUDO	NA				M.L.BANDEIRANTE	M.L.CENTRO	Urban	Urban			900
CENTRO	MANCIO LIMA	BAIRRO CENTRO	RODRIGUES ALVES	3062	ESTUDO	NA				R.A.BAIRRO CENTRO	M.L.CENTRO	Urban	Urban			900
CENTRO	MANCIO LIMA	BAIRRO CENTRO	RODRIGUES ALVES	3046	ESTUDO	NA				R.A.BAIRRO CENTRO	M.L.CENTRO	Urban	Urban			900
CENTRO	MANCIO LIMA	BAIRRO CENTRO	RODRIGUES ALVES	3114	ESTUDO	NA				R.A.BAIRRO CENTRO	M.L.CENTRO	Urban	Urban			900
CENTRO	MANCIO LIMA	BAIRRO CENTRO	RODRIGUES ALVES	3058	ESTUDO	NA				R.A.BAIRRO CENTRO	M.L.CENTRO	Urban	Urban			900
CENTRO	MANCIO LIMA	SEDE-PDSSS	MANCIO LIMA	1077	BENEFICIO	12	x year	2	days	M.L.SEDE-PDSSS	M.L.CENTRO	Rural	Urban	2	24	576
CENTRO	MANCIO LIMA	BAIRRO CENTRO	RODRIGUES ALVES	3064	ESTUDO	NA				R.A.BAIRRO CENTRO	M.L.CENTRO	Urban	Urban			900
CENTRO	MANCIO LIMA	BAIRRO CENTRO	RODRIGUES ALVES	3029	ESTUDO	NA				R.A.BAIRRO CENTRO	M.L.CENTRO	Urban	Urban			900
CENTRO	MANCIO LIMA	BAIRRO CENTRO	RODRIGUES ALVES	3038	ESTUDO	NA				R.A.BAIRRO CENTRO	M.L.CENTRO	Urban	Urban			900
CENTRO	MANCIO LIMA	SEDE-PDSSS	MANCIO LIMA	1075	MALARIA	2				M.L.SEDE-PDSSS	M.L.CENTRO	Rural	Urban
CENTRO	MANCIO LIMA	BAIRRO CENTRO	RODRIGUES ALVES	3080	ESTUDO	NA				R.A.BAIRRO CENTRO	M.L.CENTRO	Urban	Urban			900
CENTRO	MANCIO LIMA	BAIRRO CENTRO	RODRIGUES ALVES	3109	ESTUDO	NA				R.A.BAIRRO CENTRO	M.L.CENTRO	Urban	Urban			900
CENTRO	MANCIO LIMA	BANDEIRANTE	MANCIO LIMA	2202	SAUDE	2				M.L.BANDEIRANTE	M.L.CENTRO	Urban	Urban
CENTRO	MANCIO LIMA	SAO FRANCISCO	MANCIO LIMA	2104	SAUDE	2				M.L.SAO FRANCISCO	M.L.CENTRO	Urban	Urban
CENTRO	MANCIO LIMA	BANDEIRANTE	MANCIO LIMA	2213	SAUDE	10				M.L.BANDEIRANTE	M.L.CENTRO	Urban	Urban
CENTRO	MANCIO LIMA	BAIRRO CENTRO	RODRIGUES ALVES	3073	ESTUDO	NA				R.A.BAIRRO CENTRO	M.L.CENTRO	Urban	Urban			900
CENTRO	MANCIO LIMA	BAIRRO CENTRO	RODRIGUES ALVES	3004	SAUDE	3				R.A.BAIRRO CENTRO	M.L.CENTRO	Urban	Urban
CENTRO	MANCIO LIMA	BAIRRO CENTRO	RODRIGUES ALVES	3064	ESTUDO	NA				R.A.BAIRRO CENTRO	M.L.CENTRO	Urban	Urban			900
CENTRO	MANCIO LIMA	BAIRRO CENTRO	RODRIGUES ALVES	3059	ESTUDO	NA				R.A.BAIRRO CENTRO	M.L.CENTRO	Urban	Urban			900
CENTRO	MANCIO LIMA	SAO FRANCISCO	MANCIO LIMA	2106	MALARIA	1				M.L.SAO FRANCISCO	M.L.CENTRO	Urban	Urban
CENTRO	MANCIO LIMA	CONCEICAO-PDSSS	MANCIO LIMA	1065	SAUDE	1				M.L.CONCEICAO-PDSSS	M.L.CENTRO	Rural	Urban
CENTRO	MANCIO LIMA	BAIRRO CENTRO	RODRIGUES ALVES	3073	ESTUDO	NA				R.A.BAIRRO CENTRO	M.L.CENTRO	Urban	Urban			900
CENTRO	MANCIO LIMA	BAIRRO CENTRO	RODRIGUES ALVES	3111	ESTUDO	NA				R.A.BAIRRO CENTRO	M.L.CENTRO	Urban	Urban			900
CENTRO	MANCIO LIMA	BAIRRO CENTRO	RODRIGUES ALVES	3112	ESTUDO	NA				R.A.BAIRRO CENTRO	M.L.CENTRO	Urban	Urban			900
CENTRO	MANCIO LIMA	BAIRRO CENTRO	RODRIGUES ALVES	3077	ESTUDO	NA				R.A.BAIRRO CENTRO	M.L.CENTRO	Urban	Urban			900
CENTRO	MANCIO LIMA	PROSPERIDADE-PDSSS	MANCIO LIMA	1085	BENEFICIO	4	x year	4	days	M.L.PROSPERIDADE-PDSSS	M.L.CENTRO	Rural	Urban	4	16	384
CENTRO	MANCIO LIMA	BAIRRO CENTRO	RODRIGUES ALVES	3020	ESTUDO	NA				R.A.BAIRRO CENTRO	M.L.CENTRO	Urban	Urban			900
CENTRO	MANCIO LIMA	BAIRRO CENTRO	RODRIGUES ALVES	3062	ESTUDO	NA				R.A.BAIRRO CENTRO	M.L.CENTRO	Urban	Urban			900
CENTRO	MANCIO LIMA	GUARANI	MANCIO LIMA	2913	MALARIA	6				M.L.GUARANI	M.L.CENTRO	Urban	Urban
CENTRO	MANCIO LIMA	BAIRRO CENTRO	RODRIGUES ALVES	3105	ESTUDO	NA				R.A.BAIRRO CENTRO	M.L.CENTRO	Urban	Urban			900
CENTRO	MANCIO LIMA	BAIRRO CENTRO	RODRIGUES ALVES	3048	ESTUDO	NA				R.A.BAIRRO CENTRO	M.L.CENTRO	Urban	Urban			900
CENTRO	MANCIO LIMA	BAIRRO CENTRO	RODRIGUES ALVES	3059	ESTUDO	NA				R.A.BAIRRO CENTRO	M.L.CENTRO	Urban	Urban			900
CENTRO	MANCIO LIMA	BAIRRO CENTRO	RODRIGUES ALVES	3060	ESTUDO	NA				R.A.BAIRRO CENTRO	M.L.CENTRO	Urban	Urban			900
CENTRO	MANCIO LIMA	JOSE MARTINS	MANCIO LIMA	2508	SAUDE	1				M.L.JOSE MARTINS	M.L.CENTRO	Urban	Urban
CENTRO	MANCIO LIMA	BANDEIRANTE	MANCIO LIMA	2214	ESTUDO	NA				M.L.BANDEIRANTE	M.L.CENTRO	Urban	Urban			900
CENTRO	MANCIO LIMA	GLEBA PARANA	RODRIGUES ALVES	4069	MALARIA	2				R.A.GLEBA PARANA	M.L.CENTRO	Rural	Urban
CENTRO	MANCIO LIMA	BAIRRO CENTRO	RODRIGUES ALVES	3067	ESTUDO	NA				R.A.BAIRRO CENTRO	M.L.CENTRO	Urban	Urban			900
CENTRO	MANCIO LIMA	BAIRRO CENTRO	RODRIGUES ALVES	3113	ESTUDO	NA				R.A.BAIRRO CENTRO	M.L.CENTRO	Urban	Urban			900
CENTRO	MANCIO LIMA	BAIRRO CENTRO	RODRIGUES ALVES	3070	ESTUDO	NA				R.A.BAIRRO CENTRO	M.L.CENTRO	Urban	Urban			900
CENTRO	MANCIO LIMA	BAIRRO CENTRO	RODRIGUES ALVES	3027	ESTUDO	NA				R.A.BAIRRO CENTRO	M.L.CENTRO	Urban	Urban			900
CENTRO	MANCIO LIMA	BAIRRO CENTRO	RODRIGUES ALVES	3027	ESTUDO	NA				R.A.BAIRRO CENTRO	M.L.CENTRO	Urban	Urban			900
CENTRO	MANCIO LIMA	BANDEIRANTE	MANCIO LIMA	2204	SAUDE	3				M.L.BANDEIRANTE	M.L.CENTRO	Urban	Urban
CENTRO	MANCIO LIMA	BANDEIRANTE	MANCIO LIMA	2208	SAUDE	2				M.L.BANDEIRANTE	M.L.CENTRO	Urban	Urban
CENTRO	MANCIO LIMA	BANDEIRANTE	MANCIO LIMA	2211	ESTUDO	NA				M.L.BANDEIRANTE	M.L.CENTRO	Urban	Urban			900
CENTRO	MANCIO LIMA	BAIRRO CENTRO	RODRIGUES ALVES	3064	ESTUDO	NA				R.A.BAIRRO CENTRO	M.L.CENTRO	Urban	Urban			900
CENTRO	MANCIO LIMA	CONCEICAO-PDSSS	MANCIO LIMA	1063	SAUDE	1				M.L.CONCEICAO-PDSSS	M.L.CENTRO	Rural	Urban
CENTRO	MANCIO LIMA	SAO FRANCISCO	MANCIO LIMA	2112	SAUDE	1				M.L.SAO FRANCISCO	M.L.CENTRO	Urban	Urban
CENTRO	MANCIO LIMA	BAIRRO CENTRO	RODRIGUES ALVES	3044	ESTUDO	NA				R.A.BAIRRO CENTRO	M.L.CENTRO	Urban	Urban			900
CENTRO	MANCIO LIMA	BAIRRO CENTRO	RODRIGUES ALVES	3044	ESTUDO	NA				R.A.BAIRRO CENTRO	M.L.CENTRO	Urban	Urban			900
CENTRO	MANCIO LIMA	SEDE-PDSSS	MANCIO LIMA	1083	BENEFICIO	6	x year	4	days	M.L.SEDE-PDSSS	M.L.CENTRO	Rural	Urban	4	24	576
CENTRO	MANCIO LIMA	SOCO	MANCIO LIMA	1103	MALARIA	2				M.L.SOCO	M.L.CENTRO	Rural	Urban
CENTRO	MANCIO LIMA	BAIRRO CENTRO	RODRIGUES ALVES	3045	ESTUDO	NA				R.A.BAIRRO CENTRO	M.L.CENTRO	Urban	Urban			900
CENTRO	MANCIO LIMA	BAIRRO CENTRO	RODRIGUES ALVES	3045	ESTUDO	NA				R.A.BAIRRO CENTRO	M.L.CENTRO	Urban	Urban			900
CENTRO	MANCIO LIMA	BAIRRO CENTRO	RODRIGUES ALVES	3042	ESTUDO	NA				R.A.BAIRRO CENTRO	M.L.CENTRO	Urban	Urban			900
CENTRO	MANCIO LIMA	GUARANI	MANCIO LIMA	2905	SAUDE	2				M.L.GUARANI	M.L.CENTRO	Urban	Urban
CENTRO	MANCIO LIMA	BAIRRO CENTRO	RODRIGUES ALVES	3057	ESTUDO	NA				R.A.BAIRRO CENTRO	M.L.CENTRO	Urban	Urban			900
CENTRO	MANCIO LIMA	BAIRRO CENTRO	RODRIGUES ALVES	3042	ESTUDO	NA				R.A.BAIRRO CENTRO	M.L.CENTRO	Urban	Urban			900
CENTRO	MANCIO LIMA	BAIRRO CENTRO	RODRIGUES ALVES	3021	ESTUDO	NA				R.A.BAIRRO CENTRO	M.L.CENTRO	Urban	Urban			900
CENTRO	MANCIO LIMA	BANDEIRANTE	MANCIO LIMA	2215	ESTUDO	NA				M.L.BANDEIRANTE	M.L.CENTRO	Urban	Urban			900
CENTRO	MANCIO LIMA	PROSPERIDADE-PDSSS	MANCIO LIMA	1072	SAUDE	1				M.L.PROSPERIDADE-PDSSS	M.L.CENTRO	Rural	Urban
CENTRO	MANCIO LIMA	BAIRRO CENTRO	RODRIGUES ALVES	3108	ESTUDO	NA				R.A.BAIRRO CENTRO	M.L.CENTRO	Urban	Urban			900
CENTRO	MANCIO LIMA	BANDEIRANTE	MANCIO LIMA	2210	SAUDE	2				M.L.BANDEIRANTE	M.L.CENTRO	Urban	Urban
CENTRO	MANCIO LIMA	BANDEIRANTE	MANCIO LIMA	2209	MALARIA	1				M.L.BANDEIRANTE	M.L.CENTRO	Urban	Urban
CENTRO	MANCIO LIMA	GUARANI	MANCIO LIMA	2905	SAUDE	2				M.L.GUARANI	M.L.CENTRO	Urban	Urban
CENTRO	MANCIO LIMA	BAIRRO CENTRO	RODRIGUES ALVES	3074	ESTUDO	NA				R.A.BAIRRO CENTRO	M.L.CENTRO	Urban	Urban			900
CENTRO	MANCIO LIMA	BAIRRO CENTRO	RODRIGUES ALVES	3113	ESTUDO	NA				R.A.BAIRRO CENTRO	M.L.CENTRO	Urban	Urban			900
CENTRO	MANCIO LIMA	BAIRRO CENTRO	RODRIGUES ALVES	3019	ESTUDO	NA				R.A.BAIRRO CENTRO	M.L.CENTRO	Urban	Urban			900
CENTRO	MANCIO LIMA	GLEBA PARANA	RODRIGUES ALVES	4071	BENEFICIO	12	x year	2	days	R.A.GLEBA PARANA	M.L.CENTRO	Rural	Urban	2	24	576
CENTRO	MANCIO LIMA	BAIRRO CENTRO	RODRIGUES ALVES	3081	ESTUDO	NA				R.A.BAIRRO CENTRO	M.L.CENTRO	Urban	Urban			900
CENTRO	MANCIO LIMA	BAIRRO CENTRO	RODRIGUES ALVES	3058	ESTUDO	NA				R.A.BAIRRO CENTRO	M.L.CENTRO	Urban	Urban			900
CENTRO	MANCIO LIMA	BOA VISTA-PDSSS	MANCIO LIMA	1098	BENEFICIO	6	x year	3	days	M.L.BOA VISTA-PDSSS	M.L.CENTRO	Rural	Urban	3	18	432
CENTRO	MANCIO LIMA	BAIRRO CENTRO	RODRIGUES ALVES	3029	ESTUDO	NA				R.A.BAIRRO CENTRO	M.L.CENTRO	Urban	Urban			900
CENTRO	MANCIO LIMA	BAIRRO CENTRO	RODRIGUES ALVES	3066	ESTUDO	NA				R.A.BAIRRO CENTRO	M.L.CENTRO	Urban	Urban			900
CENTRO	MANCIO LIMA	SEDE-PDSSS	MANCIO LIMA	1086	BENEFICIO	2	x year	5	days	M.L.SEDE-PDSSS	M.L.CENTRO	Rural	Urban	5	10	240
CENTRO	MANCIO LIMA	GUARANI	MANCIO LIMA	2907	SAUDE	-88				M.L.GUARANI	M.L.CENTRO	Urban	Urban
CENTRO	MANCIO LIMA	IRACEMA	MANCIO LIMA	2301	SAUDE	1				M.L.IRACEMA	M.L.CENTRO	Urban	Urban
CENTRO	MANCIO LIMA	NOVA LICAO	MANCIO LIMA	1006	BENEFICIO	12	x year	8	days	M.L.NOVA LICAO	M.L.CENTRO	Rural	Urban	8	96	2304
CENTRO	MANCIO LIMA	BANDEIRANTE	MANCIO LIMA	2210	ESTUDO	NA				M.L.BANDEIRANTE	M.L.CENTRO	Urban	Urban			900
CENTRO	MANCIO LIMA	BAIRRO CENTRO	RODRIGUES ALVES	3075	ESTUDO	NA				R.A.BAIRRO CENTRO	M.L.CENTRO	Urban	Urban			900
CENTRO	MANCIO LIMA	BAIRRO CENTRO	RODRIGUES ALVES	3054	ESTUDO	NA				R.A.BAIRRO CENTRO	M.L.CENTRO	Urban	Urban			900
CENTRO	MANCIO LIMA	BAIRRO CENTRO	RODRIGUES ALVES	3054	ESTUDO	NA				R.A.BAIRRO CENTRO	M.L.CENTRO	Urban	Urban			900
CENTRO	MANCIO LIMA	BAIRRO CENTRO	RODRIGUES ALVES	3057	ESTUDO	NA				R.A.BAIRRO CENTRO	M.L.CENTRO	Urban	Urban			900
CENTRO	MANCIO LIMA	JOSE MARTINS	MANCIO LIMA	2501	SAUDE	1				M.L.JOSE MARTINS	M.L.CENTRO	Urban	Urban
CENTRO	MANCIO LIMA	BANDEIRANTE	MANCIO LIMA	2208	SAUDE	2				M.L.BANDEIRANTE	M.L.CENTRO	Urban	Urban
CENTRO	MANCIO LIMA	BARRO VERMELHO	MANCIO LIMA	1017	BENEFICIO	6	x year	2	days	M.L.BARRO VERMELHO	M.L.CENTRO	Rural	Urban	2	12	288
CENTRO	MANCIO LIMA	PROSPERIDADE-PDSSS	MANCIO LIMA	1073	BENEFICIO	12	x year	5	days	M.L.PROSPERIDADE-PDSSS	M.L.CENTRO	Rural	Urban	5	60	1440
CENTRO	MANCIO LIMA	BAIRRO CENTRO	RODRIGUES ALVES	3059	ESTUDO	NA				R.A.BAIRRO CENTRO	M.L.CENTRO	Urban	Urban			900
CENTRO	MANCIO LIMA	BAIRRO CENTRO	RODRIGUES ALVES	3081	ESTUDO	NA				R.A.BAIRRO CENTRO	M.L.CENTRO	Urban	Urban			900
CENTRO	MANCIO LIMA	RIO AZUL-PDSSS	MANCIO LIMA	1021	SAUDE	6				M.L.RIO AZUL-PDSSS	M.L.CENTRO	Rural	Urban
CENTRO	MANCIO LIMA	BAIRRO CENTRO	RODRIGUES ALVES	3071	ESTUDO	NA				R.A.BAIRRO CENTRO	M.L.CENTRO	Urban	Urban			900
CENTRO	MANCIO LIMA	BANDEIRANTE	MANCIO LIMA	2207	SAUDE	2				M.L.BANDEIRANTE	M.L.CENTRO	Urban	Urban
CENTRO	MANCIO LIMA	BAIRRO CENTRO	RODRIGUES ALVES	3072	ESTUDO	NA				R.A.BAIRRO CENTRO	M.L.CENTRO	Urban	Urban			900
CENTRO	MANCIO LIMA	BANDEIRANTE	MANCIO LIMA	2211	ESTUDO	NA				M.L.BANDEIRANTE	M.L.CENTRO	Urban	Urban			900
CENTRO	MANCIO LIMA	BAIRRO CENTRO	RODRIGUES ALVES	3045	ESTUDO	NA				R.A.BAIRRO CENTRO	M.L.CENTRO	Urban	Urban			900
CENTRO	MANCIO LIMA	BAIRRO CENTRO	RODRIGUES ALVES	3063	ESTUDO	NA				R.A.BAIRRO CENTRO	M.L.CENTRO	Urban	Urban			900
CENTRO	MANCIO LIMA	BAIRRO CENTRO	RODRIGUES ALVES	3084	TRABALHO	2	x month	-77	NA	R.A.BAIRRO CENTRO	M.L.CENTRO	Urban	Urban			192
CENTRO	MANCIO LIMA	BAIRRO CENTRO	RODRIGUES ALVES	3016	VIAGEM	12	x year	-77	NA	R.A.BAIRRO CENTRO	M.L.CENTRO	Urban	Urban
CENTRO	MANCIO LIMA	BAIRRO CENTRO	RODRIGUES ALVES	3048	ESTUDO	NA				R.A.BAIRRO CENTRO	M.L.CENTRO	Urban	Urban			900
CENTRO	MANCIO LIMA	BANDEIRANTE	MANCIO LIMA	2211	SAUDE	2				M.L.BANDEIRANTE	M.L.CENTRO	Urban	Urban
CENTRO	MANCIO LIMA	BANDEIRANTE	MANCIO LIMA	2206	SAUDE	1				M.L.BANDEIRANTE	M.L.CENTRO	Urban	Urban
CENTRO	MANCIO LIMA	BAIRRO CENTRO	RODRIGUES ALVES	3051	ESTUDO	NA				R.A.BAIRRO CENTRO	M.L.CENTRO	Urban	Urban			900
CENTRO	MANCIO LIMA	BAIRRO CENTRO	RODRIGUES ALVES	3051	ESTUDO	NA				R.A.BAIRRO CENTRO	M.L.CENTRO	Urban	Urban			900
CENTRO	MANCIO LIMA	BANDEIRANTE	MANCIO LIMA	2204	SAUDE	1				M.L.BANDEIRANTE	M.L.CENTRO	Urban	Urban
CENTRO	MANCIO LIMA	BAIRRO CENTRO	RODRIGUES ALVES	3053	ESTUDO	NA				R.A.BAIRRO CENTRO	M.L.CENTRO	Urban	Urban			900
CENTRO	MANCIO LIMA	PROSPERIDADE-PDSSS	MANCIO LIMA	1073	SAUDE	4				M.L.PROSPERIDADE-PDSSS	M.L.CENTRO	Rural	Urban
CENTRO	MANCIO LIMA	BANDEIRANTE	MANCIO LIMA	2215	ESTUDO	NA				M.L.BANDEIRANTE	M.L.CENTRO	Urban	Urban			900
CENTRO	MANCIO LIMA	SAO FRANCISCO	MANCIO LIMA	2122	SAUDE	2				M.L.SAO FRANCISCO	M.L.CENTRO	Urban	Urban
CENTRO	MANCIO LIMA	BAIRRO CENTRO	RODRIGUES ALVES	3007	ESTUDO	NA				R.A.BAIRRO CENTRO	M.L.CENTRO	Urban	Urban			900
CENTRO	MANCIO LIMA	BAIRRO CENTRO	RODRIGUES ALVES	3008	ESTUDO	NA				R.A.BAIRRO CENTRO	M.L.CENTRO	Urban	Urban			900
CENTRO	MANCIO LIMA	BAIRRO CENTRO	RODRIGUES ALVES	3028	ESTUDO	NA				R.A.BAIRRO CENTRO	M.L.CENTRO	Urban	Urban			900
CENTRO	MANCIO LIMA	BAIRRO CENTRO	RODRIGUES ALVES	3061	ESTUDO	NA				R.A.BAIRRO CENTRO	M.L.CENTRO	Urban	Urban			900
CENTRO	MANCIO LIMA	BAIRRO CENTRO	RODRIGUES ALVES	3064	ESTUDO	NA				R.A.BAIRRO CENTRO	M.L.CENTRO	Urban	Urban			900
CENTRO	MANCIO LIMA	BANDEIRANTE	MANCIO LIMA	2207	ESTUDO	NA				M.L.BANDEIRANTE	M.L.CENTRO	Urban	Urban			900
CENTRO	MANCIO LIMA	BAIRRO CENTRO	RODRIGUES ALVES	3031	ESTUDO	NA				R.A.BAIRRO CENTRO	M.L.CENTRO	Urban	Urban			900
CENTRO	MANCIO LIMA	BAIRRO CENTRO	RODRIGUES ALVES	3033	ESTUDO	NA				R.A.BAIRRO CENTRO	M.L.CENTRO	Urban	Urban			900
CENTRO	MANCIO LIMA	BAIRRO CENTRO	RODRIGUES ALVES	3073	ESTUDO	NA				R.A.BAIRRO CENTRO	M.L.CENTRO	Urban	Urban			900
CENTRO	MANCIO LIMA	BAIRRO CENTRO	RODRIGUES ALVES	3090	ESTUDO	NA				R.A.BAIRRO CENTRO	M.L.CENTRO	Urban	Urban			900
CENTRO	MANCIO LIMA	BAIRRO CENTRO	RODRIGUES ALVES	3038	ESTUDO	NA				R.A.BAIRRO CENTRO	M.L.CENTRO	Urban	Urban			900
CENTRO	MANCIO LIMA	SAO FRANCISCO	MANCIO LIMA	2101	SAUDE	1				M.L.SAO FRANCISCO	M.L.CENTRO	Urban	Urban
CENTRO	MANCIO LIMA	RIO AZUL-PDSSS	MANCIO LIMA	1022	BENEFICIO	12	x year	-88	NA	M.L.RIO AZUL-PDSSS	M.L.CENTRO	Rural	Urban
CENTRO	MANCIO LIMA	BAIRRO CENTRO	RODRIGUES ALVES	3075	ESTUDO	NA				R.A.BAIRRO CENTRO	M.L.CENTRO	Urban	Urban			900
CENTRO	MANCIO LIMA	GLEBA PARANA	RODRIGUES ALVES	4063	MALARIA	1				R.A.GLEBA PARANA	M.L.CENTRO	Rural	Urban
CENTRO	MANCIO LIMA	BOM SOSSEGO	MANCIO LIMA	1015	SAUDE	-88				M.L.BOM SOSSEGO	M.L.CENTRO	Rural	Urban
CENTRO	MANCIO LIMA	BAIRRO CENTRO	RODRIGUES ALVES	3075	ESTUDO	NA				R.A.BAIRRO CENTRO	M.L.CENTRO	Urban	Urban			900
CENTRO	MANCIO LIMA	SEDE-PDSSS	MANCIO LIMA	1076	BENEFICIO	2	x year	3	days	M.L.SEDE-PDSSS	M.L.CENTRO	Rural	Urban	3	6	144
CENTRO	MANCIO LIMA	BAIRRO CENTRO	RODRIGUES ALVES	3043	ESTUDO	NA				R.A.BAIRRO CENTRO	M.L.CENTRO	Urban	Urban			900
CENTRO	MANCIO LIMA	BAIRRO CENTRO	RODRIGUES ALVES	3077	ESTUDO	NA				R.A.BAIRRO CENTRO	M.L.CENTRO	Urban	Urban			900
CENTRO	MANCIO LIMA	GUARANI	MANCIO LIMA	2903	SAUDE	1				M.L.GUARANI	M.L.CENTRO	Urban	Urban
CENTRO	MANCIO LIMA	SAO FRANCISCO	MANCIO LIMA	2116	SAUDE	2				M.L.SAO FRANCISCO	M.L.CENTRO	Urban	Urban
CENTRO	MANCIO LIMA	BAIRRO CENTRO	RODRIGUES ALVES	3010	ESTUDO	NA				R.A.BAIRRO CENTRO	M.L.CENTRO	Urban	Urban			900
CENTRO	MANCIO LIMA	BAIRRO CENTRO	RODRIGUES ALVES	3015	ESTUDO	NA				R.A.BAIRRO CENTRO	M.L.CENTRO	Urban	Urban			900
CENTRO	MANCIO LIMA	PROSPERIDADE-PDSSS	MANCIO LIMA	1089	BENEFICIO	12	x year	5	days	M.L.PROSPERIDADE-PDSSS	M.L.CENTRO	Rural	Urban	5	60	1440
CENTRO	MANCIO LIMA	BAIRRO CENTRO	RODRIGUES ALVES	3104	ESTUDO	NA				R.A.BAIRRO CENTRO	M.L.CENTRO	Urban	Urban			900
CENTRO	MANCIO LIMA	BAIRRO CENTRO	RODRIGUES ALVES	3019	ESTUDO	NA				R.A.BAIRRO CENTRO	M.L.CENTRO	Urban	Urban			900
CENTRO	MANCIO LIMA	BAIRRO CENTRO	RODRIGUES ALVES	3104	ESTUDO	NA				R.A.BAIRRO CENTRO	M.L.CENTRO	Urban	Urban			900
CENTRO	MANCIO LIMA	BAIRRO CENTRO	RODRIGUES ALVES	3019	ESTUDO	NA				R.A.BAIRRO CENTRO	M.L.CENTRO	Urban	Urban			900
CENTRO	MANCIO LIMA	BAIRRO CENTRO	RODRIGUES ALVES	3104	ESTUDO	NA				R.A.BAIRRO CENTRO	M.L.CENTRO	Urban	Urban			900
CENTRO	MANCIO LIMA	BAIRRO CENTRO	RODRIGUES ALVES	3021	ESTUDO	NA				R.A.BAIRRO CENTRO	M.L.CENTRO	Urban	Urban			900
CENTRO	MANCIO LIMA	SEDE-PDSSS	MANCIO LIMA	1082	ESTUDO	NA				M.L.SEDE-PDSSS	M.L.CENTRO	Rural	Urban			900
CENTRO	MANCIO LIMA	PROSPERIDADE-PDSSS	MANCIO LIMA	1072	BENEFICIO	12	x year	3	days	M.L.PROSPERIDADE-PDSSS	M.L.CENTRO	Rural	Urban	3	36	864
CENTRO	MANCIO LIMA	BAIRRO CENTRO	RODRIGUES ALVES	3106	ESTUDO	NA				R.A.BAIRRO CENTRO	M.L.CENTRO	Urban	Urban			900
CENTRO	MANCIO LIMA	BAIRRO CENTRO	RODRIGUES ALVES	3023	ESTUDO	NA				R.A.BAIRRO CENTRO	M.L.CENTRO	Urban	Urban			900
CENTRO	MANCIO LIMA	BAIRRO CENTRO	RODRIGUES ALVES	3051	ESTUDO	NA				R.A.BAIRRO CENTRO	M.L.CENTRO	Urban	Urban			900
CENTRO	MANCIO LIMA	SERRA DO MOA	MANCIO LIMA	1036	BENEFICIO	6	x year	3	days	M.L.SERRA DO MOA	M.L.CENTRO	Rural	Urban	3	18	432
CENTRO	MANCIO LIMA	SEDE-PDSSS	MANCIO LIMA	1086	SAUDE	1				M.L.SEDE-PDSSS	M.L.CENTRO	Rural	Urban
CENTRO	MANCIO LIMA	CONCEICAO-PDSSS	MANCIO LIMA	1063	BENEFICIO	2	x year	4	days	M.L.CONCEICAO-PDSSS	M.L.CENTRO	Rural	Urban	4	8	192
CENTRO	MANCIO LIMA	SEDE-PDSSS	MANCIO LIMA	1077	SAUDE	1				M.L.SEDE-PDSSS	M.L.CENTRO	Rural	Urban
CENTRO	MANCIO LIMA	CONCEICAO-PDSSS	MANCIO LIMA	1066	BENEFICIO	2	x year	1	week	M.L.CONCEICAO-PDSSS	M.L.CENTRO	Rural	Urban	7	14	336
CENTRO	MANCIO LIMA	SEDE-PDSSS	MANCIO LIMA	1064	SAUDE	8				M.L.SEDE-PDSSS	M.L.CENTRO	Rural	Urban
CENTRO	MANCIO LIMA	SERRA DO MOA	MANCIO LIMA	1049	SAUDE	1				M.L.SERRA DO MOA	M.L.CENTRO	Rural	Urban
CENTRO	MANCIO LIMA	SEDE-PDSSS	MANCIO LIMA	1080	BENEFICIO	6	x year	3	days	M.L.SEDE-PDSSS	M.L.CENTRO	Rural	Urban	3	18	432
CENTRO	MANCIO LIMA	BANDEIRANTE	MANCIO LIMA	2210	ESTUDO	NA				M.L.BANDEIRANTE	M.L.CENTRO	Urban	Urban			900
CENTRO	MANCIO LIMA	SERRA DO MOA	MANCIO LIMA	1030	BENEFICIO	2	x year	7	days	M.L.SERRA DO MOA	M.L.CENTRO	Rural	Urban	7	14	336
CENTRO	MANCIO LIMA	BAIRRO CENTRO	RODRIGUES ALVES	3010	ESTUDO	NA				R.A.BAIRRO CENTRO	M.L.CENTRO	Urban	Urban			900
CENTRO	MANCIO LIMA	NOVA LICAO	MANCIO LIMA	1007	SAUDE	1				M.L.NOVA LICAO	M.L.CENTRO	Rural	Urban
CENTRO	MANCIO LIMA	SAO FRANCISCO	MANCIO LIMA	2107	SAUDE	12				M.L.SAO FRANCISCO	M.L.CENTRO	Urban	Urban
CENTRO	MANCIO LIMA	SAO FRANCISCO	MANCIO LIMA	2124	SAUDE	1				M.L.SAO FRANCISCO	M.L.CENTRO	Urban	Urban
CENTRO	MANCIO LIMA	BAIRRO CENTRO	RODRIGUES ALVES	3066	ESTUDO	NA				R.A.BAIRRO CENTRO	M.L.CENTRO	Urban	Urban			900
CENTRO	MANCIO LIMA	BAIRRO CENTRO	RODRIGUES ALVES	3081	ESTUDO	NA				R.A.BAIRRO CENTRO	M.L.CENTRO	Urban	Urban			900
CENTRO	MANCIO LIMA	BANDEIRANTE	MANCIO LIMA	2202	SAUDE	2				M.L.BANDEIRANTE	M.L.CENTRO	Urban	Urban
CENTRO	MANCIO LIMA	IRACEMA	MANCIO LIMA	2309	SAUDE	1				M.L.IRACEMA	M.L.CENTRO	Urban	Urban
CENTRO	MANCIO LIMA	SAO FRANCISCO	MANCIO LIMA	2128	SAUDE	2				M.L.SAO FRANCISCO	M.L.CENTRO	Urban	Urban
CENTRO	MANCIO LIMA	CONCEICAO-PDSSS	MANCIO LIMA	1066	SAUDE	3				M.L.CONCEICAO-PDSSS	M.L.CENTRO	Rural	Urban
CENTRO	MANCIO LIMA	CONCEICAO-PDSSS	MANCIO LIMA	1056	BENEFICIO	-88	NSNL	3	days	M.L.CONCEICAO-PDSSS	M.L.CENTRO	Rural	Urban	3
CENTRO	MANCIO LIMA	BOM SOSSEGO	MANCIO LIMA	1009	BENEFICIO	6	x year	2	days	M.L.BOM SOSSEGO	M.L.CENTRO	Rural	Urban	2	12	288
CENTRO	MANCIO LIMA	BAIRRO CENTRO	RODRIGUES ALVES	3042	ESTUDO	NA				R.A.BAIRRO CENTRO	M.L.CENTRO	Urban	Urban			900
CENTRO	MANCIO LIMA	GUARANI	MANCIO LIMA	2913	SAUDE	-88				M.L.GUARANI	M.L.CENTRO	Urban	Urban
CENTRO	MANCIO LIMA	BAIRRO CENTRO	RODRIGUES ALVES	3098	ESTUDO	NA				R.A.BAIRRO CENTRO	M.L.CENTRO	Urban	Urban			900
CENTRO	MANCIO LIMA	BOM SOSSEGO	MANCIO LIMA	1012	BENEFICIO	5	x year	3	weeks	M.L.BOM SOSSEGO	M.L.CENTRO	Rural	Urban	21	105	2520
CENTRO	MANCIO LIMA	CONCEICAO-PDSSS	MANCIO LIMA	1062	BENEFICIO	6	x year	4	days	M.L.CONCEICAO-PDSSS	M.L.CENTRO	Rural	Urban	4	24	576
CENTRO	MANCIO LIMA	BOM SOSSEGO	MANCIO LIMA	1013	BENEFICIO	12	x year	7	days	M.L.BOM SOSSEGO	M.L.CENTRO	Rural	Urban	7	84	2016
CENTRO	MANCIO LIMA	SEDE-PDSSS	MANCIO LIMA	1064	BENEFICIO	-88	NSNL	10	days	M.L.SEDE-PDSSS	M.L.CENTRO	Rural	Urban	10
CENTRO	MANCIO LIMA	BOM SOSSEGO	MANCIO LIMA	1016	BENEFICIO	6	x year	1	week	M.L.BOM SOSSEGO	M.L.CENTRO	Rural	Urban	7	42	1008
CENTRO	MANCIO LIMA	CONCEICAO-PDSSS	MANCIO LIMA	1057	BENEFICIO	-88	NSNL	-88	DNDR	M.L.CONCEICAO-PDSSS	M.L.CENTRO	Rural	Urban
CENTRO	MANCIO LIMA	BANDEIRANTE	MANCIO LIMA	2209	ESTUDO	NA				M.L.BANDEIRANTE	M.L.CENTRO	Urban	Urban			900
CENTRO	MANCIO LIMA	BOM SOSSEGO	MANCIO LIMA	1015	BENEFICIO	6	x year	7	days	M.L.BOM SOSSEGO	M.L.CENTRO	Rural	Urban	7	42	1008
CENTRO	MANCIO LIMA	SOCO	MANCIO LIMA	1102	SAUDE	2				M.L.SOCO	M.L.CENTRO	Rural	Urban
CENTRO	MANCIO LIMA	BAIRRO CENTRO	RODRIGUES ALVES	3048	ESTUDO	NA				R.A.BAIRRO CENTRO	M.L.CENTRO	Urban	Urban			900
CENTRO	MANCIO LIMA	CONCEICAO-PDSSS	MANCIO LIMA	1058	SAUDE	13				M.L.CONCEICAO-PDSSS	M.L.CENTRO	Rural	Urban
CENTRO	MANCIO LIMA	BOM SOSSEGO	MANCIO LIMA	1014	BENEFICIO	2	x year	7	days	M.L.BOM SOSSEGO	M.L.CENTRO	Rural	Urban	7	14	336
CENTRO	MANCIO LIMA	JOSE MARTINS	MANCIO LIMA	2507	SAUDE	1				M.L.JOSE MARTINS	M.L.CENTRO	Urban	Urban
CENTRO	MANCIO LIMA	CONCEICAO-PDSSS	MANCIO LIMA	1062	SAUDE	1				M.L.CONCEICAO-PDSSS	M.L.CENTRO	Rural	Urban
CENTRO	MANCIO LIMA	CONCEICAO-PDSSS	MANCIO LIMA	1061	BENEFICIO	4	x year	3	days	M.L.CONCEICAO-PDSSS	M.L.CENTRO	Rural	Urban	3	12	288
CENTRO	MANCIO LIMA	CONCEICAO-PDSSS	MANCIO LIMA	1056	SAUDE	1				M.L.CONCEICAO-PDSSS	M.L.CENTRO	Rural	Urban
CENTRO	MANCIO LIMA	GLEBA PARANA	RODRIGUES ALVES	4061	MALARIA	2				R.A.GLEBA PARANA	M.L.CENTRO	Rural	Urban
CENTRO	MANCIO LIMA	BANDEIRANTE	MANCIO LIMA	2209	ESTUDO	NA				M.L.BANDEIRANTE	M.L.CENTRO	Urban	Urban			900
CENTRO	MANCIO LIMA	RAMAL DO BACURI	RODRIGUES ALVES	4075	BENEFICIO	12	x year	-77	NA	R.A.RAMAL DO BACURI	M.L.CENTRO	Rural	Urban
CENTRO	MANCIO LIMA	BAIRRO CENTRO	RODRIGUES ALVES	3073	ESTUDO	NA				R.A.BAIRRO CENTRO	M.L.CENTRO	Urban	Urban			900
CENTRO	MANCIO LIMA	GLEBA PARANA	RODRIGUES ALVES	4061	BENEFICIO	12	x year	-77	NA	R.A.GLEBA PARANA	M.L.CENTRO	Rural	Urban
CENTRO	MANCIO LIMA	BANDEIRANTE	MANCIO LIMA	2203	SAUDE	1				M.L.BANDEIRANTE	M.L.CENTRO	Urban	Urban
CENTRO	MANCIO LIMA	GLEBA PARANA	RODRIGUES ALVES	4064	SAUDE	3				R.A.GLEBA PARANA	M.L.CENTRO	Rural	Urban
CENTRO	MANCIO LIMA	GLEBA PARANA	RODRIGUES ALVES	4066	SAUDE	2				R.A.GLEBA PARANA	M.L.CENTRO	Rural	Urban
CENTRO	MANCIO LIMA	CONCEICAO-PDSSS	MANCIO LIMA	1060	BENEFICIO	12	x year	3	days	M.L.CONCEICAO-PDSSS	M.L.CENTRO	Rural	Urban	3	36	864
CENTRO	MANCIO LIMA	BAIRRO CENTRO	RODRIGUES ALVES	3064	ESTUDO	NA				R.A.BAIRRO CENTRO	M.L.CENTRO	Urban	Urban			900
CENTRO	MANCIO LIMA	BANDEIRANTE	MANCIO LIMA	2213	SAUDE	1				M.L.BANDEIRANTE	M.L.CENTRO	Urban	Urban
CENTRO	MANCIO LIMA	IRACEMA	MANCIO LIMA	2309	MALARIA	1				M.L.IRACEMA	M.L.CENTRO	Urban	Urban
CENTRO	MANCIO LIMA	SAO FRANCISCO	MANCIO LIMA	2134	SAUDE	2				M.L.SAO FRANCISCO	M.L.CENTRO	Urban	Urban
CENTRO	MANCIO LIMA	GLEBA PARANA	RODRIGUES ALVES	4066	SAUDE	3				R.A.GLEBA PARANA	M.L.CENTRO	Rural	Urban
CENTRO	MANCIO LIMA	BANDEIRANTE	MANCIO LIMA	2203	ESTUDO	NA				M.L.BANDEIRANTE	M.L.CENTRO	Urban	Urban			900
CENTRO	MANCIO LIMA	IRACEMA	MANCIO LIMA	2304	SAUDE	3				M.L.IRACEMA	M.L.CENTRO	Urban	Urban
CENTRO	MANCIO LIMA	BAIRRO CENTRO	RODRIGUES ALVES	3096	BENEFICIO	1	x month	-77	NA	R.A.BAIRRO CENTRO	M.L.CENTRO	Urban	Urban
CENTRO	MANCIO LIMA	BAIRRO CENTRO	RODRIGUES ALVES	3038	ESTUDO	NA				R.A.BAIRRO CENTRO	M.L.CENTRO	Urban	Urban			900
CENTRO	MANCIO LIMA	NOVA LICAO	MANCIO LIMA	1007	BENEFICIO	6	x year	7	days	M.L.NOVA LICAO	M.L.CENTRO	Rural	Urban	7	42	1008
CENTRO	MANCIO LIMA	BANDEIRANTE	MANCIO LIMA	2203	SAUDE	5				M.L.BANDEIRANTE	M.L.CENTRO	Urban	Urban
CENTRO	MANCIO LIMA	BANDEIRANTE	MANCIO LIMA	2202	SAUDE	2				M.L.BANDEIRANTE	M.L.CENTRO	Urban	Urban
CENTRO	MANCIO LIMA	RIO AZUL-PDSSS	MANCIO LIMA	1020	BENEFICIO	6	x year	4	days	M.L.RIO AZUL-PDSSS	M.L.CENTRO	Rural	Urban	4	24	576
CENTRO	MANCIO LIMA	BOM SOSSEGO	MANCIO LIMA	1010	VIAGEM	3	x year	8	days	M.L.BOM SOSSEGO	M.L.CENTRO	Rural	Urban	8	24	576
CENTRO	MANCIO LIMA	IRACEMA	MANCIO LIMA	2301	SAUDE	4				M.L.IRACEMA	M.L.CENTRO	Urban	Urban
CENTRO	MANCIO LIMA	BAIRRO CENTRO	RODRIGUES ALVES	3078	ESTUDO	NA				R.A.BAIRRO CENTRO	M.L.CENTRO	Urban	Urban			900
CENTRO	MANCIO LIMA	BAIRRO CENTRO	RODRIGUES ALVES	3070	ESTUDO	NA				R.A.BAIRRO CENTRO	M.L.CENTRO	Urban	Urban			900
CENTRO	MANCIO LIMA	SAO VIDAL	MANCIO LIMA	2625	ESTUDO	NA				M.L.SAO VIDAL	M.L.CENTRO	Urban	Urban			900
CENTRO	MANCIO LIMA	BAIRRO CENTRO	RODRIGUES ALVES	3099	ESTUDO	NA				R.A.BAIRRO CENTRO	M.L.CENTRO	Urban	Urban			900
CENTRO	MANCIO LIMA	GLEBA PARANA	RODRIGUES ALVES	4066	BENEFICIO	12	x year	-77	NA	R.A.GLEBA PARANA	M.L.CENTRO	Rural	Urban
CENTRO	MANCIO LIMA	BAIRRO CENTRO	RODRIGUES ALVES	3089	ESTUDO	NA				R.A.BAIRRO CENTRO	M.L.CENTRO	Urban	Urban			900
CENTRO	MANCIO LIMA	GLEBA PARANA	RODRIGUES ALVES	4068	MALARIA	3				R.A.GLEBA PARANA	M.L.CENTRO	Rural	Urban
CENTRO	MANCIO LIMA	BAIRRO CENTRO	RODRIGUES ALVES	3079	ESTUDO	NA				R.A.BAIRRO CENTRO	M.L.CENTRO	Urban	Urban			900
CENTRO	MANCIO LIMA	RIO AZUL-PDSSS	MANCIO LIMA	1021	BENEFICIO	12	x year	3	days	M.L.RIO AZUL-PDSSS	M.L.CENTRO	Rural	Urban	3	36	864
CENTRO	MANCIO LIMA	GLEBA PARANA	RODRIGUES ALVES	4065	BENEFICIO	12	x year	-77	NA	R.A.GLEBA PARANA	M.L.CENTRO	Rural	Urban
CENTRO	MANCIO LIMA	RIO AZUL-PDSSS	MANCIO LIMA	1022	MALARIA	2				M.L.RIO AZUL-PDSSS	M.L.CENTRO	Rural	Urban
CENTRO	MANCIO LIMA	SAO FRANCISCO	MANCIO LIMA	2152	ESTUDO	NA				M.L.SAO FRANCISCO	M.L.CENTRO	Urban	Urban			900
CENTRO	MANCIO LIMA	TRES UNIDOS	MANCIO LIMA	1003	BENEFICIO	12	x year	10	days	M.L.TRES UNIDOS	M.L.CENTRO	Rural	Urban	10	120	2880
CENTRO	MANCIO LIMA	RIO AZUL-PDSSS	MANCIO LIMA	1021	ESTUDO	NA				M.L.RIO AZUL-PDSSS	M.L.CENTRO	Rural	Urban			900
CENTRO	MANCIO LIMA	SAO VIDAL	MANCIO LIMA	2604	SAUDE	2				M.L.SAO VIDAL	M.L.CENTRO	Urban	Urban
CENTRO	MANCIO LIMA	BANDEIRANTE	MANCIO LIMA	2208	MALARIA	1				M.L.BANDEIRANTE	M.L.CENTRO	Urban	Urban
CENTRO	MANCIO LIMA	BAIRRO CENTRO	RODRIGUES ALVES	3109	ESTUDO	NA				R.A.BAIRRO CENTRO	M.L.CENTRO	Urban	Urban			900
CENTRO	MANCIO LIMA	BAIRRO CENTRO	RODRIGUES ALVES	3069	ESTUDO	NA				R.A.BAIRRO CENTRO	M.L.CENTRO	Urban	Urban			900
CENTRO	MANCIO LIMA	BAIRRO CENTRO	RODRIGUES ALVES	3004	ESTUDO	NA				R.A.BAIRRO CENTRO	M.L.CENTRO	Urban	Urban			900
CENTRO	MANCIO LIMA	GLEBA PARANA	RODRIGUES ALVES	4067	BENEFICIO	12	x year	-77	NA	R.A.GLEBA PARANA	M.L.CENTRO	Rural	Urban
CENTRO	MANCIO LIMA	GLEBA PARANA	RODRIGUES ALVES	4068	BENEFICIO	12	x year	-77	NA	R.A.GLEBA PARANA	M.L.CENTRO	Rural	Urban
CENTRO	MANCIO LIMA	SERRA DO MOA	MANCIO LIMA	1042	BENEFICIO	15	x year	4	days	M.L.SERRA DO MOA	M.L.CENTRO	Rural	Urban	4	60	1440
CENTRO	MANCIO LIMA	SERRA DO MOA	MANCIO LIMA	1031	SAUDE	3				M.L.SERRA DO MOA	M.L.CENTRO	Rural	Urban
CENTRO	MANCIO LIMA	BAIRRO CENTRO	RODRIGUES ALVES	3008	ESTUDO	NA				R.A.BAIRRO CENTRO	M.L.CENTRO	Urban	Urban			900
CENTRO	MANCIO LIMA	SAO VIDAL	MANCIO LIMA	2604	SAUDE	5				M.L.SAO VIDAL	M.L.CENTRO	Urban	Urban
CENTRO	MANCIO LIMA	BAIRRO CENTRO	RODRIGUES ALVES	3075	ESTUDO	NA				R.A.BAIRRO CENTRO	M.L.CENTRO	Urban	Urban			900
CENTRO	MANCIO LIMA	CONCEICAO-PDSSS	MANCIO LIMA	1059	BENEFICIO	10	x year	3	days	M.L.CONCEICAO-PDSSS	M.L.CENTRO	Rural	Urban	3	30	720
CENTRO	MANCIO LIMA	NOVA LICAO	MANCIO LIMA	1006	SAUDE	6				M.L.NOVA LICAO	M.L.CENTRO	Rural	Urban
CENTRO	MANCIO LIMA	SAO VIDAL	MANCIO LIMA	2623	SAUDE	1				M.L.SAO VIDAL	M.L.CENTRO	Urban	Urban
CENTRO	MANCIO LIMA	SAO VIDAL	MANCIO LIMA	2619	SAUDE	12				M.L.SAO VIDAL	M.L.CENTRO	Urban	Urban
CENTRO	MANCIO LIMA	SAO VIDAL	MANCIO LIMA	2607	ESTUDO	NA				M.L.SAO VIDAL	M.L.CENTRO	Urban	Urban			900
CENTRO	MANCIO LIMA	BANDEIRANTE	MANCIO LIMA	2208	SAUDE	5				M.L.BANDEIRANTE	M.L.CENTRO	Urban	Urban
CENTRO	MANCIO LIMA	SERRA DO MOA	MANCIO LIMA	1044	BENEFICIO	4	x year	6	days	M.L.SERRA DO MOA	M.L.CENTRO	Rural	Urban	6	24	576
CENTRO	MANCIO LIMA	GLEBA PARANA	RODRIGUES ALVES	4069	BENEFICIO	12	x year	2	days	R.A.GLEBA PARANA	M.L.CENTRO	Rural	Urban	2	24	576
CENTRO	MANCIO LIMA	BAIRRO CENTRO	RODRIGUES ALVES	3096	ESTUDO	NA				R.A.BAIRRO CENTRO	M.L.CENTRO	Urban	Urban			900
CENTRO	MANCIO LIMA	PROSPERIDADE-PDSSS	MANCIO LIMA	1084	SAUDE	1				M.L.PROSPERIDADE-PDSSS	M.L.CENTRO	Rural	Urban
CENTRO	MANCIO LIMA	BAIRRO CENTRO	RODRIGUES ALVES	3066	SAUDE	6				R.A.BAIRRO CENTRO	M.L.CENTRO	Urban	Urban
CENTRO	MANCIO LIMA	BARRO VERMELHO	MANCIO LIMA	1019	BENEFICIO	8	x year	7	days	M.L.BARRO VERMELHO	M.L.CENTRO	Rural	Urban	7	56	1344
CENTRO	MANCIO LIMA	SAO FRANCISCO	MANCIO LIMA	2130	MALARIA	1				M.L.SAO FRANCISCO	M.L.CENTRO	Urban	Urban
CENTRO	MANCIO LIMA	SERRA DO MOA	MANCIO LIMA	1031	ESTUDO	NA				M.L.SERRA DO MOA	M.L.CENTRO	Rural	Urban			900
CENTRO	MANCIO LIMA	PROSPERIDADE-PDSSS	MANCIO LIMA	1089	SAUDE	10				M.L.PROSPERIDADE-PDSSS	M.L.CENTRO	Rural	Urban
CENTRO	MANCIO LIMA	SAO FRANCISCO-PDSSS	MANCIO LIMA	1095	SAUDE	3				M.L.SAO FRANCISCO-PDSSS	M.L.CENTRO	Rural	Urban
CENTRO	MANCIO LIMA	PROSPERIDADE-PDSSS	MANCIO LIMA	1085	SAUDE	4				M.L.PROSPERIDADE-PDSSS	M.L.CENTRO	Rural	Urban
CENTRO	MANCIO LIMA	SEDE-PDSSS	MANCIO LIMA	1090	BENEFICIO	12	x year	1	days	M.L.SEDE-PDSSS	M.L.CENTRO	Rural	Urban	1	12	288
CENTRO	MANCIO LIMA	BAIRRO CENTRO	RODRIGUES ALVES	3103	ESTUDO	NA				R.A.BAIRRO CENTRO	M.L.CENTRO	Urban	Urban			900
CENTRO	MANCIO LIMA	SEDE-PDSSS	MANCIO LIMA	1083	SAUDE	1				M.L.SEDE-PDSSS	M.L.CENTRO	Rural	Urban
CENTRO	MANCIO LIMA	ZUMIRA	MANCIO LIMA	1088	BENEFICIO	4	x year	5	days	M.L.ZUMIRA	M.L.CENTRO	Rural	Urban	5	20	480
CENTRO	MANCIO LIMA	SEDE-PDSSS	MANCIO LIMA	1082	ESTUDO	NA				M.L.SEDE-PDSSS	M.L.CENTRO	Rural	Urban			900
CENTRO	MANCIO LIMA	SERRA DO MOA	MANCIO LIMA	1041	BENEFICIO	6	x year	5	days	M.L.SERRA DO MOA	M.L.CENTRO	Rural	Urban	5	30	720
CENTRO	MANCIO LIMA	PROSPERIDADE-PDSSS	MANCIO LIMA	1084	BENEFICIO	6	x year	3	days	M.L.PROSPERIDADE-PDSSS	M.L.CENTRO	Rural	Urban	3	18	432
CENTRO	MANCIO LIMA	BAIRRO CENTRO	RODRIGUES ALVES	3105	ESTUDO	NA				R.A.BAIRRO CENTRO	M.L.CENTRO	Urban	Urban			900
CENTRO	MANCIO LIMA	SERRA DO MOA	MANCIO LIMA	1069	BENEFICIO	6	x year	7	days	M.L.SERRA DO MOA	M.L.CENTRO	Rural	Urban	7	42	1008
CENTRO	MANCIO LIMA	SERRA DO MOA	MANCIO LIMA	1028	BENEFICIO	6	x year	3	days	M.L.SERRA DO MOA	M.L.CENTRO	Rural	Urban	3	18	432
CENTRO	MANCIO LIMA	SEDE-PDSSS	MANCIO LIMA	1074	SAUDE	3				M.L.SEDE-PDSSS	M.L.CENTRO	Rural	Urban
CENTRO	MANCIO LIMA	BAIRRO CENTRO	RODRIGUES ALVES	3108	ESTUDO	NA				R.A.BAIRRO CENTRO	M.L.CENTRO	Urban	Urban			900
CENTRO	MANCIO LIMA	SEDE-PDSSS	MANCIO LIMA	1083	MALARIA	1				M.L.SEDE-PDSSS	M.L.CENTRO	Rural	Urban
CENTRO	MANCIO LIMA	RAMAL DO BACURI	RODRIGUES ALVES	4073	BENEFICIO	18	x year	-77	NA	R.A.RAMAL DO BACURI	M.L.CENTRO	Rural	Urban
CENTRO	MANCIO LIMA	SAO FRANCISCO	MANCIO LIMA	2115	SAUDE	2				M.L.SAO FRANCISCO	M.L.CENTRO	Urban	Urban
CENTRO	MANCIO LIMA	SEDE-PDSSS	MANCIO LIMA	1076	SAUDE	1				M.L.SEDE-PDSSS	M.L.CENTRO	Rural	Urban
CENTRO	MANCIO LIMA	BAIRRO CENTRO	RODRIGUES ALVES	3025	ESTUDO	NA				R.A.BAIRRO CENTRO	M.L.CENTRO	Urban	Urban			900
CENTRO	MANCIO LIMA	GUARANI	MANCIO LIMA	2902	SAUDE	1				M.L.GUARANI	M.L.CENTRO	Urban	Urban
CENTRO	MANCIO LIMA	BOA VISTA-PDSSS	MANCIO LIMA	1099	BENEFICIO	12	x year	5	days	M.L.BOA VISTA-PDSSS	M.L.CENTRO	Rural	Urban	5	60	1440
CENTRO	MANCIO LIMA	PROFETA	RODRIGUES ALVES	4110	ESTUDO	NA				R.A.PROFETA	M.L.CENTRO	Rural	Urban			900
CENTRO	MANCIO LIMA	JOSE MARTINS	MANCIO LIMA	2509	MALARIA	1				M.L.JOSE MARTINS	M.L.CENTRO	Urban	Urban
CENTRO	MANCIO LIMA	BOA VISTA-PDSSS	MANCIO LIMA	1100	SAUDE	1				M.L.BOA VISTA-PDSSS	M.L.CENTRO	Rural	Urban
CENTRO	MANCIO LIMA	GUARANI	MANCIO LIMA	2915	ESTUDO	NA				M.L.GUARANI	M.L.CENTRO	Urban	Urban			900
CENTRO	MANCIO LIMA	GUARANI	MANCIO LIMA	2916	SAUDE	2				M.L.GUARANI	M.L.CENTRO	Urban	Urban
CENTRO	MANCIO LIMA	GUARANI	MANCIO LIMA	2917	SAUDE	-88				M.L.GUARANI	M.L.CENTRO	Urban	Urban
CENTRO	MANCIO LIMA	BOA VISTA-PDSSS	MANCIO LIMA	1101	BENEFICIO	6	x year	2	days	M.L.BOA VISTA-PDSSS	M.L.CENTRO	Rural	Urban	2	12	288
CENTRO	MANCIO LIMA	BAIRRO CENTRO	RODRIGUES ALVES	3096	ESTUDO	NA				R.A.BAIRRO CENTRO	M.L.CENTRO	Urban	Urban			900
CENTRO	MANCIO LIMA	SEDE-PDSSS	MANCIO LIMA	1075	SAUDE	1				M.L.SEDE-PDSSS	M.L.CENTRO	Rural	Urban
CENTRO	MANCIO LIMA	BAIRRO CENTRO	RODRIGUES ALVES	3036	ESTUDO	NA				R.A.BAIRRO CENTRO	M.L.CENTRO	Urban	Urban			900
CENTRO	MANCIO LIMA	SERRA DO MOA	MANCIO LIMA	1047	SAUDE	2				M.L.SERRA DO MOA	M.L.CENTRO	Rural	Urban
CENTRO	MANCIO LIMA	SERRA DO MOA	MANCIO LIMA	1028	SAUDE	1				M.L.SERRA DO MOA	M.L.CENTRO	Rural	Urban
CENTRO	MANCIO LIMA	BAIRRO CENTRO	RODRIGUES ALVES	3038	ESTUDO	NA				R.A.BAIRRO CENTRO	M.L.CENTRO	Urban	Urban			900
CENTRO	MANCIO LIMA	SEDE-PDSSS	MANCIO LIMA	1068	BENEFICIO	12	x year	1	days	M.L.SEDE-PDSSS	M.L.CENTRO	Rural	Urban	1	12	288
CENTRO	MANCIO LIMA	BANDEIRANTE	MANCIO LIMA	2211	SAUDE	1				M.L.BANDEIRANTE	M.L.CENTRO	Urban	Urban
CENTRO	MANCIO LIMA	SEDE-PDSSS	MANCIO LIMA	1074	BENEFICIO	2	x year	3	days	M.L.SEDE-PDSSS	M.L.CENTRO	Rural	Urban	3	6	144
CENTRO	MANCIO LIMA	IRACEMA	MANCIO LIMA	2304	SAUDE	1				M.L.IRACEMA	M.L.CENTRO	Urban	Urban
CENTRO	MANCIO LIMA	BAIRRO CENTRO	RODRIGUES ALVES	3096	SAUDE	1				R.A.BAIRRO CENTRO	M.L.CENTRO	Urban	Urban
CENTRO	MANCIO LIMA	SERRA DO MOA	MANCIO LIMA	1037	BENEFICIO	6	x year	6	days	M.L.SERRA DO MOA	M.L.CENTRO	Rural	Urban	6	36	864
CENTRO	MANCIO LIMA	SAO FRANCISCO	MANCIO LIMA	2111	SAUDE	2				M.L.SAO FRANCISCO	M.L.CENTRO	Urban	Urban
CENTRO	MANCIO LIMA	SEDE-PDSSS	MANCIO LIMA	1076	SAUDE	2				M.L.SEDE-PDSSS	M.L.CENTRO	Rural	Urban
CENTRO	MANCIO LIMA	JOSE MARTINS	MANCIO LIMA	2504	SAUDE	1				M.L.JOSE MARTINS	M.L.CENTRO	Urban	Urban
CENTRO	MANCIO LIMA	SOCO	MANCIO LIMA	1107	BENEFICIO	6	x year	3	days	M.L.SOCO	M.L.CENTRO	Rural	Urban	3	18	432
CENTRO	MANCIO LIMA	RIO AZUL-PDSSS	MANCIO LIMA	1021	SAUDE	3				M.L.RIO AZUL-PDSSS	M.L.CENTRO	Rural	Urban
CENTRO	MANCIO LIMA	BOM SOSSEGO	MANCIO LIMA	1016	SAUDE	4				M.L.BOM SOSSEGO	M.L.CENTRO	Rural	Urban
CENTRO	MANCIO LIMA	BOM SOSSEGO	MANCIO LIMA	1013	MALARIA	2				M.L.BOM SOSSEGO	M.L.CENTRO	Rural	Urban
CENTRO	MANCIO LIMA	BAIRRO CENTRO	RODRIGUES ALVES	3062	ESTUDO	NA				R.A.BAIRRO CENTRO	M.L.CENTRO	Urban	Urban			900
CENTRO	MANCIO LIMA	GLEBA PARANA	RODRIGUES ALVES	4064	MALARIA	1				R.A.GLEBA PARANA	M.L.CENTRO	Rural	Urban
CENTRO	MANCIO LIMA	SERRA DO MOA	MANCIO LIMA	1031	SAUDE	1				M.L.SERRA DO MOA	M.L.CENTRO	Rural	Urban
CENTRO	MANCIO LIMA	BOM SOSSEGO	MANCIO LIMA	1014	VIAGEM	4	x year	7	days	M.L.BOM SOSSEGO	M.L.CENTRO	Rural	Urban	7	28	672
CENTRO	MANCIO LIMA	SOCO	MANCIO LIMA	1102	SAUDE	2				M.L.SOCO	M.L.CENTRO	Rural	Urban
CENTRO	MANCIO LIMA	SOCO	MANCIO LIMA	1104	BENEFICIO	6	x year	3	days	M.L.SOCO	M.L.CENTRO	Rural	Urban	3	18	432
CENTRO	MANCIO LIMA	JOSE MARTINS	MANCIO LIMA	2506	SAUDE	1				M.L.JOSE MARTINS	M.L.CENTRO	Urban	Urban
CENTRO	MANCIO LIMA	SAO VIDAL	MANCIO LIMA	2612	MALARIA	10				M.L.SAO VIDAL	M.L.CENTRO	Urban	Urban
CENTRO	MANCIO LIMA	GLEBA PARANA	RODRIGUES ALVES	4064	BENEFICIO	12	x year	-77	NA	R.A.GLEBA PARANA	M.L.CENTRO	Rural	Urban
CENTRO	MANCIO LIMA	SERRA DO MOA	MANCIO LIMA	1034	SAUDE	-88				M.L.SERRA DO MOA	M.L.CENTRO	Rural	Urban
CENTRO	MANCIO LIMA	JOSE MARTINS	MANCIO LIMA	2509	SAUDE	3				M.L.JOSE MARTINS	M.L.CENTRO	Urban	Urban
CENTRO	MANCIO LIMA	BAIRRO CENTRO	RODRIGUES ALVES	3053	ESTUDO	NA				R.A.BAIRRO CENTRO	M.L.CENTRO	Urban	Urban			900
CENTRO	MANCIO LIMA	SAO FRANCISCO	MANCIO LIMA	2151	ESTUDO	NA				M.L.SAO FRANCISCO	M.L.CENTRO	Urban	Urban			900
CENTRO	MANCIO LIMA	BAIRRO CENTRO	RODRIGUES ALVES	3007	ESTUDO	NA				R.A.BAIRRO CENTRO	M.L.CENTRO	Urban	Urban			900
CENTRO	MANCIO LIMA	SAO FRANCISCO	MANCIO LIMA	2144	SAUDE	2				M.L.SAO FRANCISCO	M.L.CENTRO	Urban	Urban
CENTRO	MANCIO LIMA	SAO FRANCISCO	MANCIO LIMA	2140	SAUDE	2				M.L.SAO FRANCISCO	M.L.CENTRO	Urban	Urban
CENTRO	MANCIO LIMA	SAO VIDAL	MANCIO LIMA	2610	SAUDE	3				M.L.SAO VIDAL	M.L.CENTRO	Urban	Urban
CENTRO	MANCIO LIMA	SERRA DO MOA	MANCIO LIMA	1043	ESTUDO	NA				M.L.SERRA DO MOA	M.L.CENTRO	Rural	Urban			900
CENTRO	MANCIO LIMA	GUARANI	MANCIO LIMA	2918	TRABALHO	3	x year	-77	NA	M.L.GUARANI	M.L.CENTRO	Urban	Urban			24
CENTRO	MANCIO LIMA	SEDE-PDSSS	MANCIO LIMA	1080	MALARIA	1				M.L.SEDE-PDSSS	M.L.CENTRO	Rural	Urban
CENTRO	MANCIO LIMA	BAIRRO CENTRO	RODRIGUES ALVES	3096	ESTUDO	NA				R.A.BAIRRO CENTRO	M.L.CENTRO	Urban	Urban			900
CENTRO	MANCIO LIMA	SAO FRANCISCO	MANCIO LIMA	2122	SAUDE	1				M.L.SAO FRANCISCO	M.L.CENTRO	Urban	Urban
CENTRO	MANCIO LIMA	SAO VIDAL	MANCIO LIMA	2625	ESTUDO	NA				M.L.SAO VIDAL	M.L.CENTRO	Urban	Urban			900
CENTRO	MANCIO LIMA	BANDEIRANTE	MANCIO LIMA	2206	SAUDE	3				M.L.BANDEIRANTE	M.L.CENTRO	Urban	Urban
CENTRO	MANCIO LIMA	BAIRRO CENTRO	RODRIGUES ALVES	3080	ESTUDO	NA				R.A.BAIRRO CENTRO	M.L.CENTRO	Urban	Urban			900
CENTRO	MANCIO LIMA	SAO VIDAL	MANCIO LIMA	2613	ESTUDO	NA				M.L.SAO VIDAL	M.L.CENTRO	Urban	Urban			900
CENTRO	MANCIO LIMA	SERRA DO MOA	MANCIO LIMA	1048	BENEFICIO	6	x year	3	days	M.L.SERRA DO MOA	M.L.CENTRO	Rural	Urban	3	18	432
CENTRO	MANCIO LIMA	BAIRRO CENTRO	RODRIGUES ALVES	3018	ESTUDO	NA				R.A.BAIRRO CENTRO	M.L.CENTRO	Urban	Urban			900
CENTRO	MANCIO LIMA	BAIRRO CENTRO	RODRIGUES ALVES	3075	ESTUDO	NA				R.A.BAIRRO CENTRO	M.L.CENTRO	Urban	Urban			900
CENTRO	MANCIO LIMA	RIO AZUL-PDSSS	MANCIO LIMA	1021	ESTUDO	NA				M.L.RIO AZUL-PDSSS	M.L.CENTRO	Rural	Urban			900
CENTRO	MANCIO LIMA	GLEBA PARANA	RODRIGUES ALVES	4062	BENEFICIO	12	x year	-77	NA	R.A.GLEBA PARANA	M.L.CENTRO	Rural	Urban
CENTRO	MANCIO LIMA	BOM SOSSEGO	MANCIO LIMA	1011	BENEFICIO	6	x year	3	days	M.L.BOM SOSSEGO	M.L.CENTRO	Rural	Urban	3	18	432
CENTRO	MANCIO LIMA	BAIRRO CENTRO	RODRIGUES ALVES	3098	ESTUDO	NA				R.A.BAIRRO CENTRO	M.L.CENTRO	Urban	Urban			900
CENTRO	MANCIO LIMA	BAIRRO CENTRO	RODRIGUES ALVES	3098	ESTUDO	NA				R.A.BAIRRO CENTRO	M.L.CENTRO	Urban	Urban			900
CENTRO	MANCIO LIMA	BAIRRO CENTRO	RODRIGUES ALVES	3080	ESTUDO	NA				R.A.BAIRRO CENTRO	M.L.CENTRO	Urban	Urban			900
CENTRO	MANCIO LIMA	SERRA DO MOA	MANCIO LIMA	1038	SAUDE	1				M.L.SERRA DO MOA	M.L.CENTRO	Rural	Urban
CENTRO	MANCIO LIMA	GLEBA PARANA	RODRIGUES ALVES	4063	BENEFICIO	12	x year	-77	NA	R.A.GLEBA PARANA	M.L.CENTRO	Rural	Urban
CENTRO	MANCIO LIMA	SAO FRANCISCO-PDSSS	MANCIO LIMA	1093	VIAGEM	1	x week	2	days	M.L.SAO FRANCISCO-PDSSS	M.L.CENTRO	Rural	Urban	2	104	2496
CENTRO	MANCIO LIMA	BANDEIRANTE	MANCIO LIMA	2214	ESTUDO	NA				M.L.BANDEIRANTE	M.L.CENTRO	Urban	Urban			900
CENTRO	MANCIO LIMA	RIO AZUL-PDSSS	MANCIO LIMA	1023	SAUDE	5				M.L.RIO AZUL-PDSSS	M.L.CENTRO	Rural	Urban
CENTRO	MANCIO LIMA	BANDEIRANTE	MANCIO LIMA	2215	SAUDE	1				M.L.BANDEIRANTE	M.L.CENTRO	Urban	Urban
CENTRO	MANCIO LIMA	SAO FRANCISCO-PDSSS	MANCIO LIMA	1094	MALARIA	-88				M.L.SAO FRANCISCO-PDSSS	M.L.CENTRO	Rural	Urban
CENTRO	MANCIO LIMA	SAO FRANCISCO	MANCIO LIMA	2103	MALARIA	1				M.L.SAO FRANCISCO	M.L.CENTRO	Urban	Urban
CENTRO	MANCIO LIMA	SAO FRANCISCO	MANCIO LIMA	2147	SAUDE	1				M.L.SAO FRANCISCO	M.L.CENTRO	Urban	Urban
CENTRO	MANCIO LIMA	SERRA DO MOA	MANCIO LIMA	1032	SAUDE	-88				M.L.SERRA DO MOA	M.L.CENTRO	Rural	Urban
CENTRO	MANCIO LIMA	GLEBA PARANA	RODRIGUES ALVES	4064	SAUDE	2				R.A.GLEBA PARANA	M.L.CENTRO	Rural	Urban
CENTRO	MANCIO LIMA	RIO AZUL-PDSSS	MANCIO LIMA	1020	SAUDE	2				M.L.RIO AZUL-PDSSS	M.L.CENTRO	Rural	Urban
CENTRO	MANCIO LIMA	SERRA DO MOA	MANCIO LIMA	1050	BENEFICIO	4	x year	7	days	M.L.SERRA DO MOA	M.L.CENTRO	Rural	Urban	7	28	672
CENTRO	MANCIO LIMA	BETANIA	MANCIO LIMA	2702	SAUDE	-88				M.L.BETANIA	M.L.CENTRO	Urban	Urban
CENTRO	MANCIO LIMA	PROSPERIDADE-PDSSS	MANCIO LIMA	1073	SAUDE	5				M.L.PROSPERIDADE-PDSSS	M.L.CENTRO	Rural	Urban
CENTRO	MANCIO LIMA	BAIRRO CENTRO	RODRIGUES ALVES	3002	ESTUDO	NA				R.A.BAIRRO CENTRO	M.L.CENTRO	Urban	Urban			900
CENTRO	MANCIO LIMA	BANDEIRANTE	MANCIO LIMA	2215	ESTUDO	NA				M.L.BANDEIRANTE	M.L.CENTRO	Urban	Urban			900
CENTRO	MANCIO LIMA	SAO FRANCISCO	MANCIO LIMA	2101	ESTUDO	NA				M.L.SAO FRANCISCO	M.L.CENTRO	Urban	Urban			900
CENTRO	MANCIO LIMA	BAIRRO CENTRO	RODRIGUES ALVES	3026	ESTUDO	NA				R.A.BAIRRO CENTRO	M.L.CENTRO	Urban	Urban			900
CENTRO	MANCIO LIMA	SEDE-PDSSS	MANCIO LIMA	1080	SAUDE	2				M.L.SEDE-PDSSS	M.L.CENTRO	Rural	Urban
CENTRO	MANCIO LIMA	BAIRRO CENTRO	RODRIGUES ALVES	3054	ESTUDO	NA				R.A.BAIRRO CENTRO	M.L.CENTRO	Urban	Urban			900
CENTRO	MANCIO LIMA	SAO FRANCISCO	MANCIO LIMA	2151	SAUDE	2				M.L.SAO FRANCISCO	M.L.CENTRO	Urban	Urban
CENTRO	MANCIO LIMA	SAO VIDAL	MANCIO LIMA	2604	MALARIA	2				M.L.SAO VIDAL	M.L.CENTRO	Urban	Urban
CENTRO	MANCIO LIMA	JOSE MARTINS	MANCIO LIMA	2506	MALARIA	2				M.L.JOSE MARTINS	M.L.CENTRO	Urban	Urban
CENTRO	MANCIO LIMA	BAIRRO CENTRO	RODRIGUES ALVES	3004	SAUDE	3				R.A.BAIRRO CENTRO	M.L.CENTRO	Urban	Urban
CENTRO	MANCIO LIMA	SAO FRANCISCO	MANCIO LIMA	2119	SAUDE	2				M.L.SAO FRANCISCO	M.L.CENTRO	Urban	Urban
CENTRO	MANCIO LIMA	SAO FRANCISCO	MANCIO LIMA	2109	SAUDE	1				M.L.SAO FRANCISCO	M.L.CENTRO	Urban	Urban
CENTRO	MANCIO LIMA	SERRA DO MOA	MANCIO LIMA	1025	SAUDE	3				M.L.SERRA DO MOA	M.L.CENTRO	Rural	Urban
CENTRO	MANCIO LIMA	SERRA DO MOA	MANCIO LIMA	1055	BENEFICIO	6	x year	2	days	M.L.SERRA DO MOA	M.L.CENTRO	Rural	Urban	2	12	288
CENTRO	MANCIO LIMA	SAO VIDAL	MANCIO LIMA	2619	SAUDE	12				M.L.SAO VIDAL	M.L.CENTRO	Urban	Urban
CENTRO	MANCIO LIMA	BAIRRO CENTRO	RODRIGUES ALVES	3018	ESTUDO	NA				R.A.BAIRRO CENTRO	M.L.CENTRO	Urban	Urban			900
CENTRO	MANCIO LIMA	GUARANI	MANCIO LIMA	2920	SAUDE	12				M.L.GUARANI	M.L.CENTRO	Urban	Urban
CENTRO	MANCIO LIMA	NOVA LICAO	MANCIO LIMA	1008	BENEFICIO	4	x year	7	days	M.L.NOVA LICAO	M.L.CENTRO	Rural	Urban	7	28	672
CENTRO	MANCIO LIMA	SERRA DO MOA	MANCIO LIMA	1050	SAUDE	2				M.L.SERRA DO MOA	M.L.CENTRO	Rural	Urban
CENTRO	MANCIO LIMA	SAO VIDAL	MANCIO LIMA	2618	SAUDE	7				M.L.SAO VIDAL	M.L.CENTRO	Urban	Urban
CENTRO	MANCIO LIMA	BARRO VERMELHO	MANCIO LIMA	1018	BENEFICIO	6	x year	5	days	M.L.BARRO VERMELHO	M.L.CENTRO	Rural	Urban	5	30	720
CENTRO	MANCIO LIMA	BAIRRO CENTRO	RODRIGUES ALVES	3031	VIAGEM	24	x year	-77	NA	R.A.BAIRRO CENTRO	M.L.CENTRO	Urban	Urban
CENTRO	MANCIO LIMA	SERRA DO MOA	MANCIO LIMA	1069	SAUDE	1				M.L.SERRA DO MOA	M.L.CENTRO	Rural	Urban
CENTRO	MANCIO LIMA	SERRA DO MOA	MANCIO LIMA	1047	BENEFICIO	6	x year	2	days	M.L.SERRA DO MOA	M.L.CENTRO	Rural	Urban	2	12	288
CENTRO	MANCIO LIMA	SAO VIDAL	MANCIO LIMA	2604	MALARIA	5				M.L.SAO VIDAL	M.L.CENTRO	Urban	Urban
CENTRO	MANCIO LIMA	SERRA DO MOA	MANCIO LIMA	1042	SAUDE	2				M.L.SERRA DO MOA	M.L.CENTRO	Rural	Urban
CENTRO	MANCIO LIMA	SERRA DO MOA	MANCIO LIMA	1035	BENEFICIO	4	x year	2	days	M.L.SERRA DO MOA	M.L.CENTRO	Rural	Urban	2	8	192
CENTRO	MANCIO LIMA	SAO FRANCISCO	MANCIO LIMA	2152	ESTUDO	NA				M.L.SAO FRANCISCO	M.L.CENTRO	Urban	Urban			900
CENTRO	MANCIO LIMA	SAO FRANCISCO-PDSSS	MANCIO LIMA	1096	SAUDE	2				M.L.SAO FRANCISCO-PDSSS	M.L.CENTRO	Rural	Urban
CENTRO	MANCIO LIMA	TRES UNIDOS	MANCIO LIMA	1004	MALARIA	1				M.L.TRES UNIDOS	M.L.CENTRO	Rural	Urban
CENTRO	MANCIO LIMA	SAO FRANCISCO	MANCIO LIMA	2103	SAUDE	1				M.L.SAO FRANCISCO	M.L.CENTRO	Urban	Urban
CENTRO	MANCIO LIMA	SOCO	MANCIO LIMA	1105	TRABALHO	-88	NSNL	2	days	M.L.SOCO	M.L.CENTRO	Rural	Urban	2
CENTRO	MANCIO LIMA	GLEBA PARANA	RODRIGUES ALVES	4069	SAUDE	1				R.A.GLEBA PARANA	M.L.CENTRO	Rural	Urban
CENTRO	MANCIO LIMA	SERRA DO MOA	MANCIO LIMA	1053	MALARIA	1				M.L.SERRA DO MOA	M.L.CENTRO	Rural	Urban
CENTRO	MANCIO LIMA	BAIRRO CENTRO	RODRIGUES ALVES	3047	ESTUDO	NA				R.A.BAIRRO CENTRO	M.L.CENTRO	Urban	Urban			900
CENTRO	MANCIO LIMA	TRES UNIDOS	MANCIO LIMA	1003	MALARIA	1				M.L.TRES UNIDOS	M.L.CENTRO	Rural	Urban
CENTRO	MANCIO LIMA	BAIRRO CENTRO	RODRIGUES ALVES	3022	ESTUDO	NA				R.A.BAIRRO CENTRO	M.L.CENTRO	Urban	Urban			900
CENTRO	MANCIO LIMA	SEDE-PDSSS	MANCIO LIMA	1087	SAUDE	6				M.L.SEDE-PDSSS	M.L.CENTRO	Rural	Urban
CENTRO	MANCIO LIMA	GLEBA PARANA	RODRIGUES ALVES	4063	MALARIA	1				R.A.GLEBA PARANA	M.L.CENTRO	Rural	Urban
CENTRO	MANCIO LIMA	SAO FRANCISCO	MANCIO LIMA	2109	SAUDE	1				M.L.SAO FRANCISCO	M.L.CENTRO	Urban	Urban
CENTRO	MANCIO LIMA	SERRA DO MOA	MANCIO LIMA	1031	BENEFICIO	6	x year	1	week	M.L.SERRA DO MOA	M.L.CENTRO	Rural	Urban	7	42	1008
CENTRO	MANCIO LIMA	BAIRRO CENTRO	RODRIGUES ALVES	3025	ESTUDO	NA				R.A.BAIRRO CENTRO	M.L.CENTRO	Urban	Urban			900
CENTRO	MANCIO LIMA	BAIRRO CENTRO	RODRIGUES ALVES	3053	ESTUDO	NA				R.A.BAIRRO CENTRO	M.L.CENTRO	Urban	Urban			900
CENTRO	MANCIO LIMA	GLEBA PARANA	RODRIGUES ALVES	4065	SAUDE	2				R.A.GLEBA PARANA	M.L.CENTRO	Rural	Urban
CENTRO	MANCIO LIMA	SAO VIDAL	MANCIO LIMA	2625	SAUDE	1				M.L.SAO VIDAL	M.L.CENTRO	Urban	Urban
CENTRO	MANCIO LIMA	SAO VIDAL	MANCIO LIMA	2625	SAUDE	1				M.L.SAO VIDAL	M.L.CENTRO	Urban	Urban
CENTRO	MANCIO LIMA	BAIRRO CENTRO	RODRIGUES ALVES	3038	ESTUDO	NA				R.A.BAIRRO CENTRO	M.L.CENTRO	Urban	Urban			900
CENTRO	MANCIO LIMA	SAO FRANCISCO	MANCIO LIMA	2130	SAUDE	4				M.L.SAO FRANCISCO	M.L.CENTRO	Urban	Urban
CENTRO	MANCIO LIMA	BAIRRO CENTRO	RODRIGUES ALVES	3009	ESTUDO	NA				R.A.BAIRRO CENTRO	M.L.CENTRO	Urban	Urban			900
CENTRO	MANCIO LIMA	SERRA DO MOA	MANCIO LIMA	1029	BENEFICIO	12	x year	3	days	M.L.SERRA DO MOA	M.L.CENTRO	Rural	Urban	3	36	864
CENTRO	MANCIO LIMA	SEDE-PDSSS	MANCIO LIMA	1071	SAUDE	1				M.L.SEDE-PDSSS	M.L.CENTRO	Rural	Urban
CENTRO	MANCIO LIMA	SAO FRANCISCO	MANCIO LIMA	2123	SAUDE	2				M.L.SAO FRANCISCO	M.L.CENTRO	Urban	Urban
CENTRO	MANCIO LIMA	SAO VIDAL	MANCIO LIMA	2612	TRABALHO	-77	NA	-77	NA	M.L.SAO VIDAL	M.L.CENTRO	Urban	Urban			2080
CENTRO	MANCIO LIMA	BAIRRO CENTRO	RODRIGUES ALVES	3033	ESTUDO	NA				R.A.BAIRRO CENTRO	M.L.CENTRO	Urban	Urban			900
CENTRO	MANCIO LIMA	CONCEICAO-PDSSS	MANCIO LIMA	1065	BENEFICIO	12	x year	3	days	M.L.CONCEICAO-PDSSS	M.L.CENTRO	Rural	Urban	3	36	864
CENTRO	MANCIO LIMA	SEDE-PDSSS	MANCIO LIMA	1067	BENEFICIO	2	x year	2	days	M.L.SEDE-PDSSS	M.L.CENTRO	Rural	Urban	2	4	96
CENTRO	MANCIO LIMA	SEDE-PDSSS	MANCIO LIMA	1074	SAUDE	1				M.L.SEDE-PDSSS	M.L.CENTRO	Rural	Urban
CENTRO	MANCIO LIMA	SAO FRANCISCO-PDSSS	MANCIO LIMA	1095	BENEFICIO	12	x year	3	days	M.L.SAO FRANCISCO-PDSSS	M.L.CENTRO	Rural	Urban	3	36	864
CENTRO	MANCIO LIMA	BOA VISTA-PDSSS	MANCIO LIMA	1099	SAUDE	1				M.L.BOA VISTA-PDSSS	M.L.CENTRO	Rural	Urban
CENTRO	MANCIO LIMA	SOCO	MANCIO LIMA	1104	SAUDE	1				M.L.SOCO	M.L.CENTRO	Rural	Urban
CENTRO	MANCIO LIMA	SAO VIDAL	MANCIO LIMA	2612	SAUDE	4				M.L.SAO VIDAL	M.L.CENTRO	Urban	Urban
CENTRO	MANCIO LIMA	NOVA CINTRA	RODRIGUES ALVES	4093	SAUDE	1				R.A.NOVA CINTRA	M.L.CENTRO	Rural	Urban
CENTRO	MANCIO LIMA	SEDE-PDSSS	MANCIO LIMA	1082	BENEFICIO	2	x year	15	days	M.L.SEDE-PDSSS	M.L.CENTRO	Rural	Urban	15	30	720
CENTRO	MANCIO LIMA	SERRA DO MOA	MANCIO LIMA	1024	BENEFICIO	4	x year	8	days	M.L.SERRA DO MOA	M.L.CENTRO	Rural	Urban	8	32	768
CENTRO	MANCIO LIMA	PE-DA-TERRA	MANCIO LIMA	2803	SAUDE	3				M.L.PE-DA-TERRA	M.L.CENTRO	Rural	Urban
CENTRO	MANCIO LIMA	SOCO	MANCIO LIMA	1106	SAUDE	1				M.L.SOCO	M.L.CENTRO	Rural	Urban
CENTRO	MANCIO LIMA	BOM SOSSEGO	MANCIO LIMA	1013	SAUDE	1				M.L.BOM SOSSEGO	M.L.CENTRO	Rural	Urban
CENTRO	MANCIO LIMA	BAIRRO CENTRO	RODRIGUES ALVES	3099	ESTUDO	NA				R.A.BAIRRO CENTRO	M.L.CENTRO	Urban	Urban			900
CENTRO	MANCIO LIMA	RIO AZUL-PDSSS	MANCIO LIMA	1022	SAUDE	1				M.L.RIO AZUL-PDSSS	M.L.CENTRO	Rural	Urban
CENTRO	MANCIO LIMA	SAO FRANCISCO-PDSSS	MANCIO LIMA	1096	SAUDE	6				M.L.SAO FRANCISCO-PDSSS	M.L.CENTRO	Rural	Urban
CENTRO	MANCIO LIMA	SOCO	MANCIO LIMA	1102	BENEFICIO	2	x year	6	days	M.L.SOCO	M.L.CENTRO	Rural	Urban	6	12	288
CENTRO	MANCIO LIMA	BANDEIRANTE	MANCIO LIMA	2214	ESTUDO	NA				M.L.BANDEIRANTE	M.L.CENTRO	Urban	Urban			900
CENTRO	MANCIO LIMA	BOA VISTA-PDSSS	MANCIO LIMA	1100	BENEFICIO	8	x year	5	days	M.L.BOA VISTA-PDSSS	M.L.CENTRO	Rural	Urban	5	40	960
CENTRO	MANCIO LIMA	SAO VIDAL	MANCIO LIMA	2611	SAUDE	4				M.L.SAO VIDAL	M.L.CENTRO	Urban	Urban
CENTRO	MANCIO LIMA	SAO VIDAL	MANCIO LIMA	2616	SAUDE	2				M.L.SAO VIDAL	M.L.CENTRO	Urban	Urban
CENTRO	MANCIO LIMA	SEDE-PDSSS	MANCIO LIMA	1090	SAUDE	2				M.L.SEDE-PDSSS	M.L.CENTRO	Rural	Urban
CENTRO	MANCIO LIMA	RAMAL DO BACURI	RODRIGUES ALVES	4074	BENEFICIO	6	x year	1	days	R.A.RAMAL DO BACURI	M.L.CENTRO	Rural	Urban	1	6	144
CENTRO	MANCIO LIMA	BAIRRO CENTRO	RODRIGUES ALVES	3051	ESTUDO	NA				R.A.BAIRRO CENTRO	M.L.CENTRO	Urban	Urban			900
CENTRO	MANCIO LIMA	CONCEICAO-PDSSS	MANCIO LIMA	1060	SAUDE	1				M.L.CONCEICAO-PDSSS	M.L.CENTRO	Rural	Urban
CENTRO	MANCIO LIMA	RIO AZUL-PDSSS	MANCIO LIMA	1021	MALARIA	2				M.L.RIO AZUL-PDSSS	M.L.CENTRO	Rural	Urban
CENTRO	MANCIO LIMA	BAIRRO CENTRO	RODRIGUES ALVES	3010	ESTUDO	NA				R.A.BAIRRO CENTRO	M.L.CENTRO	Urban	Urban			900
CENTRO	MANCIO LIMA	BANDEIRANTE	MANCIO LIMA	2211	SAUDE	2				M.L.BANDEIRANTE	M.L.CENTRO	Urban	Urban
CENTRO	MANCIO LIMA	SAO FRANCISCO	MANCIO LIMA	2145	SAUDE	1				M.L.SAO FRANCISCO	M.L.CENTRO	Urban	Urban
CENTRO	MANCIO LIMA	TRES UNIDOS	MANCIO LIMA	1004	SAUDE	1				M.L.TRES UNIDOS	M.L.CENTRO	Rural	Urban
CENTRO	MANCIO LIMA	SAO VIDAL	MANCIO LIMA	2601	ESTUDO	NA				M.L.SAO VIDAL	M.L.CENTRO	Urban	Urban			900
CENTRO	MANCIO LIMA	SAO VIDAL	MANCIO LIMA	2625	SAUDE	1				M.L.SAO VIDAL	M.L.CENTRO	Urban	Urban
CENTRO	MANCIO LIMA	SERRA DO MOA	MANCIO LIMA	1034	BENEFICIO	12	x year	3	days	M.L.SERRA DO MOA	M.L.CENTRO	Rural	Urban	3	36	864
CENTRO	MANCIO LIMA	BAIRRO CENTRO	RODRIGUES ALVES	3097	ESTUDO	NA				R.A.BAIRRO CENTRO	M.L.CENTRO	Urban	Urban			900
CENTRO	MANCIO LIMA	BANDEIRANTE	MANCIO LIMA	2209	SAUDE	1				M.L.BANDEIRANTE	M.L.CENTRO	Urban	Urban
CENTRO	MANCIO LIMA	BAIRRO CENTRO	RODRIGUES ALVES	3010	ESTUDO	NA				R.A.BAIRRO CENTRO	M.L.CENTRO	Urban	Urban			900
CENTRO	MANCIO LIMA	BANDEIRANTE	MANCIO LIMA	2205	SAUDE	4				M.L.BANDEIRANTE	M.L.CENTRO	Urban	Urban
CENTRO	MANCIO LIMA	GLEBA PARANA	RODRIGUES ALVES	4069	MALARIA	2				R.A.GLEBA PARANA	M.L.CENTRO	Rural	Urban
CENTRO	MANCIO LIMA	BAIRRO CENTRO	RODRIGUES ALVES	3010	ESTUDO	NA				R.A.BAIRRO CENTRO	M.L.CENTRO	Urban	Urban			900
CENTRO	MANCIO LIMA	SAO VIDAL	MANCIO LIMA	2623	SAUDE	1				M.L.SAO VIDAL	M.L.CENTRO	Urban	Urban
CENTRO	MANCIO LIMA	SAO VIDAL	MANCIO LIMA	2607	SAUDE	5				M.L.SAO VIDAL	M.L.CENTRO	Urban	Urban
CENTRO	MANCIO LIMA	BANDEIRANTE	MANCIO LIMA	2201	SAUDE	2				M.L.BANDEIRANTE	M.L.CENTRO	Urban	Urban
CENTRO	MANCIO LIMA	RIO AZUL-PDSSS	MANCIO LIMA	1022	ESTUDO	NA				M.L.RIO AZUL-PDSSS	M.L.CENTRO	Rural	Urban			900
CENTRO	MANCIO LIMA	SAO FRANCISCO	MANCIO LIMA	2151	ESTUDO	NA				M.L.SAO FRANCISCO	M.L.CENTRO	Urban	Urban			900
CENTRO	MANCIO LIMA	TRES UNIDOS	MANCIO LIMA	1002	BENEFICIO	12	x year	4	days	M.L.TRES UNIDOS	M.L.CENTRO	Rural	Urban	4	48	1152
CENTRO	MANCIO LIMA	SERRA DO MOA	MANCIO LIMA	1043	ESTUDO	NA				M.L.SERRA DO MOA	M.L.CENTRO	Rural	Urban			900
CENTRO	MANCIO LIMA	BAIRRO CENTRO	RODRIGUES ALVES	3104	ESTUDO	NA				R.A.BAIRRO CENTRO	M.L.CENTRO	Urban	Urban			900
CENTRO	MANCIO LIMA	RIO AZUL-PDSSS	MANCIO LIMA	1023	ESTUDO	NA				M.L.RIO AZUL-PDSSS	M.L.CENTRO	Rural	Urban			900
CENTRO	MANCIO LIMA	SERRA DO MOA	MANCIO LIMA	1051	BENEFICIO	6	x year	4	days	M.L.SERRA DO MOA	M.L.CENTRO	Rural	Urban	4	24	576
CENTRO	MANCIO LIMA	GLEBA PARANA	RODRIGUES ALVES	4071	SAUDE	2				R.A.GLEBA PARANA	M.L.CENTRO	Rural	Urban
CENTRO	MANCIO LIMA	GLEBA PARANA	RODRIGUES ALVES	4071	SAUDE	2				R.A.GLEBA PARANA	M.L.CENTRO	Rural	Urban
CENTRO	MANCIO LIMA	GLEBA PARANA	RODRIGUES ALVES	4072	BENEFICIO	12	x year	-77	NA	R.A.GLEBA PARANA	M.L.CENTRO	Rural	Urban
CENTRO	MANCIO LIMA	ZUMIRA	MANCIO LIMA	1079	BENEFICIO	4	x year	4	days	M.L.ZUMIRA	M.L.CENTRO	Rural	Urban	4	16	384
CENTRO	MANCIO LIMA	BAIRRO CENTRO	RODRIGUES ALVES	3070	ESTUDO	NA				R.A.BAIRRO CENTRO	M.L.CENTRO	Urban	Urban			900
CENTRO	MANCIO LIMA	SEDE-PDSSS	MANCIO LIMA	1082	SAUDE	5				M.L.SEDE-PDSSS	M.L.CENTRO	Rural	Urban
CENTRO	MANCIO LIMA	SAO FRANCISCO-PDSSS	MANCIO LIMA	1094	SAUDE	3				M.L.SAO FRANCISCO-PDSSS	M.L.CENTRO	Rural	Urban
CENTRO	MANCIO LIMA	BAIRRO CENTRO	RODRIGUES ALVES	3072	ESTUDO	NA				R.A.BAIRRO CENTRO	M.L.CENTRO	Urban	Urban			900
CENTRO	MANCIO LIMA	SERRA DO MOA	MANCIO LIMA	1045	BENEFICIO	6	x year	7	days	M.L.SERRA DO MOA	M.L.CENTRO	Rural	Urban	7	42	1008
CENTRO	MANCIO LIMA	RAMAL DO BACURI	RODRIGUES ALVES	4073	SAUDE	1				R.A.RAMAL DO BACURI	M.L.CENTRO	Rural	Urban
CENTRO	MANCIO LIMA	SERRA DO MOA	MANCIO LIMA	1051	SAUDE	5				M.L.SERRA DO MOA	M.L.CENTRO	Rural	Urban
CENTRO	MANCIO LIMA	ZUMIRA	MANCIO LIMA	1088	SAUDE	4				M.L.ZUMIRA	M.L.CENTRO	Rural	Urban
CENTRO	MANCIO LIMA	SERRA DO MOA	MANCIO LIMA	1026	BENEFICIO	6	x year	3	days	M.L.SERRA DO MOA	M.L.CENTRO	Rural	Urban	3	18	432
CENTRO	MANCIO LIMA	SERRA DO MOA	MANCIO LIMA	1043	BENEFICIO	12	x year	4	days	M.L.SERRA DO MOA	M.L.CENTRO	Rural	Urban	4	48	1152
CENTRO	MANCIO LIMA	BAIRRO CENTRO	RODRIGUES ALVES	3106	ESTUDO	NA				R.A.BAIRRO CENTRO	M.L.CENTRO	Urban	Urban			900
CENTRO	MANCIO LIMA	BAIRRO CENTRO	RODRIGUES ALVES	3098	ESTUDO	NA				R.A.BAIRRO CENTRO	M.L.CENTRO	Urban	Urban			900
CENTRO	MANCIO LIMA	BAIRRO CENTRO	RODRIGUES ALVES	3064	ESTUDO	NA				R.A.BAIRRO CENTRO	M.L.CENTRO	Urban	Urban			900
CENTRO	MANCIO LIMA	SAO VIDAL	MANCIO LIMA	2618	SAUDE	1				M.L.SAO VIDAL	M.L.CENTRO	Urban	Urban
CENTRO	MANCIO LIMA	ZUMIRA	MANCIO LIMA	1078	VIAGEM	1	x month	5	days	M.L.ZUMIRA	M.L.CENTRO	Rural	Urban	5	60	1440
CENTRO	MANCIO LIMA	BAIRRO CENTRO	RODRIGUES ALVES	3095	ESTUDO	NA				R.A.BAIRRO CENTRO	M.L.CENTRO	Urban	Urban			900
CENTRO	MANCIO LIMA	GLEBA PARANA	RODRIGUES ALVES	4071	MALARIA	1				R.A.GLEBA PARANA	M.L.CENTRO	Rural	Urban
CENTRO	MANCIO LIMA	SAO FRANCISCO	MANCIO LIMA	2116	SAUDE	2				M.L.SAO FRANCISCO	M.L.CENTRO	Urban	Urban
CENTRO	MANCIO LIMA	SAO FRANCISCO	MANCIO LIMA	2141	SAUDE	52				M.L.SAO FRANCISCO	M.L.CENTRO	Urban	Urban
CENTRO	MANCIO LIMA	TRES UNIDOS	MANCIO LIMA	1001	BENEFICIO	12	x year	1	week	M.L.TRES UNIDOS	M.L.CENTRO	Rural	Urban	7	84	2016
CENTRO	MANCIO LIMA	PROSPERIDADE-PDSSS	MANCIO LIMA	1085	SAUDE	2				M.L.PROSPERIDADE-PDSSS	M.L.CENTRO	Rural	Urban
CENTRO	MANCIO LIMA	SAO FRANCISCO	MANCIO LIMA	2134	SAUDE	12				M.L.SAO FRANCISCO	M.L.CENTRO	Urban	Urban
CENTRO	MANCIO LIMA	BAIRRO CENTRO	RODRIGUES ALVES	3098	ESTUDO	NA				R.A.BAIRRO CENTRO	M.L.CENTRO	Urban	Urban			900
CENTRO	MANCIO LIMA	BAIRRO CENTRO	RODRIGUES ALVES	3010	ESTUDO	NA				R.A.BAIRRO CENTRO	M.L.CENTRO	Urban	Urban			900
CENTRO	MANCIO LIMA	SOCO	MANCIO LIMA	1106	SAUDE	1				M.L.SOCO	M.L.CENTRO	Rural	Urban
CENTRO	MANCIO LIMA	SEDE-PDSSS	MANCIO LIMA	1075	BENEFICIO	12	x year	4	days	M.L.SEDE-PDSSS	M.L.CENTRO	Rural	Urban	4	48	1152
CENTRO	MANCIO LIMA	SAO FRANCISCO-PDSSS	MANCIO LIMA	1097	BENEFICIO	-88	NSNL	3	days	M.L.SAO FRANCISCO-PDSSS	M.L.CENTRO	Rural	Urban	3
CENTRO	MANCIO LIMA	SAO FRANCISCO-PDSSS	MANCIO LIMA	1091	BENEFICIO	12	x year	4	days	M.L.SAO FRANCISCO-PDSSS	M.L.CENTRO	Rural	Urban	4	48	1152
CENTRO	MANCIO LIMA	SERRA DO MOA	MANCIO LIMA	1032	BENEFICIO	6	x year	5	days	M.L.SERRA DO MOA	M.L.CENTRO	Rural	Urban	5	30	720
CENTRO	MANCIO LIMA	BAIRRO CENTRO	RODRIGUES ALVES	3095	ESTUDO	NA				R.A.BAIRRO CENTRO	M.L.CENTRO	Urban	Urban			900
CENTRO	MANCIO LIMA	SAO FRANCISCO-PDSSS	MANCIO LIMA	1096	BENEFICIO	6	x year	2	days	M.L.SAO FRANCISCO-PDSSS	M.L.CENTRO	Rural	Urban	2	12	288
CENTRO	MANCIO LIMA	SAO FRANCISCO	MANCIO LIMA	2112	MALARIA	1				M.L.SAO FRANCISCO	M.L.CENTRO	Urban	Urban
CENTRO	MANCIO LIMA	SAO FRANCISCO-PDSSS	MANCIO LIMA	1093	BENEFICIO	6	x year	5	days	M.L.SAO FRANCISCO-PDSSS	M.L.CENTRO	Rural	Urban	5	30	720
CENTRO	MANCIO LIMA	RIO AZUL-PDSSS	MANCIO LIMA	1023	BENEFICIO	12	x year	2	days	M.L.RIO AZUL-PDSSS	M.L.CENTRO	Rural	Urban	2	24	576
CENTRO	MANCIO LIMA	PROSPERIDADE-PDSSS	MANCIO LIMA	1072	ESTUDO	NA				M.L.PROSPERIDADE-PDSSS	M.L.CENTRO	Rural	Urban			900
CENTRO	MANCIO LIMA	SERRA DO MOA	MANCIO LIMA	1049	BENEFICIO	6	x year	3	days	M.L.SERRA DO MOA	M.L.CENTRO	Rural	Urban	3	18	432
CENTRO	MANCIO LIMA	JOSE MARTINS	MANCIO LIMA	2507	ESTUDO	NA				M.L.JOSE MARTINS	M.L.CENTRO	Urban	Urban			900
CENTRO	MANCIO LIMA	SEDE-PDSSS	MANCIO LIMA	1070	SAUDE	3				M.L.SEDE-PDSSS	M.L.CENTRO	Rural	Urban
CENTRO	MANCIO LIMA	SAO FRANCISCO-PDSSS	MANCIO LIMA	1094	BENEFICIO	5	x year	8	days	M.L.SAO FRANCISCO-PDSSS	M.L.CENTRO	Rural	Urban	8	40	960
CENTRO	MANCIO LIMA	TRES UNIDOS	MANCIO LIMA	1005	BENEFICIO	6	x year	5	days	M.L.TRES UNIDOS	M.L.CENTRO	Rural	Urban	5	30	720
CENTRO	MANCIO LIMA	BAIRRO CENTRO	RODRIGUES ALVES	3067	ESTUDO	NA				R.A.BAIRRO CENTRO	M.L.CENTRO	Urban	Urban			900
CENTRO	MANCIO LIMA	SERRA DO MOA	MANCIO LIMA	1038	BENEFICIO	4	x year	7	days	M.L.SERRA DO MOA	M.L.CENTRO	Rural	Urban	7	28	672
CENTRO	MANCIO LIMA	SERRA DO MOA	MANCIO LIMA	1025	BENEFICIO	1	x year	4	days	M.L.SERRA DO MOA	M.L.CENTRO	Rural	Urban	4	4	96
CENTRO	MANCIO LIMA	TRES UNIDOS	MANCIO LIMA	1004	BENEFICIO	6	x year	7	days	M.L.TRES UNIDOS	M.L.CENTRO	Rural	Urban	7	42	1008
CENTRO	MANCIO LIMA	RAMAL DO BACURI	RODRIGUES ALVES	4075	MALARIA	1				R.A.RAMAL DO BACURI	M.L.CENTRO	Rural	Urban
CENTRO	MANCIO LIMA	SOCO	MANCIO LIMA	1106	BENEFICIO	12	x year	4	days	M.L.SOCO	M.L.CENTRO	Rural	Urban	4	48	1152
CENTRO	MANCIO LIMA	SERRA DO MOA	MANCIO LIMA	1048	SAUDE	1				M.L.SERRA DO MOA	M.L.CENTRO	Rural	Urban
CENTRO	MANCIO LIMA	SERRA DO MOA	MANCIO LIMA	1033	BENEFICIO	7	x year	7	days	M.L.SERRA DO MOA	M.L.CENTRO	Rural	Urban	7	49	1176
CENTRO	MANCIO LIMA	BAIRRO CENTRO	RODRIGUES ALVES	3097	ESTUDO	NA				R.A.BAIRRO CENTRO	M.L.CENTRO	Urban	Urban			900
CENTRO	MANCIO LIMA	TRES UNIDOS	MANCIO LIMA	1005	SAUDE	1				M.L.TRES UNIDOS	M.L.CENTRO	Rural	Urban
CENTRO	MANCIO LIMA	SERRA DO MOA	MANCIO LIMA	1069	MALARIA	1				M.L.SERRA DO MOA	M.L.CENTRO	Rural	Urban
CENTRO	MANCIO LIMA	SERRA DO MOA	MANCIO LIMA	1052	BENEFICIO	6	x year	2	days	M.L.SERRA DO MOA	M.L.CENTRO	Rural	Urban	2	12	288
CENTRO	MANCIO LIMA	SERRA DO MOA	MANCIO LIMA	1027	BENEFICIO	4	x year	4	days	M.L.SERRA DO MOA	M.L.CENTRO	Rural	Urban	4	16	384
CENTRO	MANCIO LIMA	SAO FRANCISCO-PDSSS	MANCIO LIMA	1093	SAUDE	2			days	M.L.SAO FRANCISCO-PDSSS	M.L.CENTRO	Rural	Urban
CEZARIO	MANCIO LIMA	GUARANI	MANCIO LIMA	2905	TRABALHO	-77	NA	-77	NA	M.L.GUARANI	M.L.CEZARIO	Urban	Rural			2080
CEZARIO	MANCIO LIMA	GUARANI	MANCIO LIMA	2912	TRABALHO	-77	NA	-77	NA	M.L.GUARANI	M.L.CEZARIO	Urban	Rural			2080
COBIJA	COBIJA	SERRA DO MOA	MANCIO LIMA	1054	VIAGEM	1	x year	1	days	M.L.SERRA DO MOA	OOA.COBIJA.COBIJA	Rural	Inespecifico	1	1	24
COLONIA DO VINTE	MANCIO LIMA	SEDE-PDSSS	MANCIO LIMA	1081	VIAGEM	2	x year	3	weeks	M.L.SEDE-PDSSS	M.L.COLONIA DO VINTE	Rural	Rural	21	42	1008
COLONIA DO VINTE	MANCIO LIMA	SAO VIDAL	MANCIO LIMA	2616	VIAGEM	2	x month	-77	NA	M.L.SAO VIDAL	M.L.COLONIA DO VINTE	Urban	Rural
COLONIA DO VINTE	MANCIO LIMA	CENTRO	MANCIO LIMA	2403	TRABALHO	1	x week	2	days	M.L.CENTRO	M.L.COLONIA DO VINTE	Urban	Rural	2	104	2496
COLONIA DO VINTE	MANCIO LIMA	GUARANI	MANCIO LIMA	2902	VIAGEM	12	x year	-77	NA	M.L.GUARANI	M.L.COLONIA DO VINTE	Urban	Rural
COLONIA DO VINTE	MANCIO LIMA	SAO FRANCISCO	MANCIO LIMA	2146	TRABALHO	6	x year	4	day/week	M.L.SAO FRANCISCO	M.L.COLONIA DO VINTE	Urban	Rural	4	24	576
COLONIA DO VINTE	MANCIO LIMA	SAO FRANCISCO	MANCIO LIMA	2115	TRABALHO	-77	NA	-77	NA	M.L.SAO FRANCISCO	M.L.COLONIA DO VINTE	Urban	Rural			2080
COLONIA NORMANDO	MANCIO LIMA	SAO FRANCISCO	MANCIO LIMA	2135	VIAGEM	12	x year	-77	NA	M.L.SAO FRANCISCO	M.L.COLONIA NORMANDO	Urban	Rural
CROA	CRUZEIRO DO SUL	BAIRRO CENTRO	RODRIGUES ALVES	3010	VIAGEM	3	x month	2	days	R.A.BAIRRO CENTRO	CZS.CROA	Urban	Rural	2	72	1728
CROA	CRUZEIRO DO SUL	BAIRRO CENTRO	RODRIGUES ALVES	3056	TRABALHO	3	x week	-77	NA	R.A.BAIRRO CENTRO	CZS.CROA	Urban	Rural			1248
CRUZEIRINHO	CRUZEIRO DO SUL	PUCALPA	RODRIGUES ALVES	4029	SAUDE	5				R.A.PUCALPA	CZS.CRUZEIRINHO	Rural	Urban
CRUZEIRO DO SUL	CRUZEIRO DO SUL	BAIRRO CENTRO	RODRIGUES ALVES	3015	SAUDE	-88				R.A.BAIRRO CENTRO	CZS.CRUZEIRO DO SUL	Urban	Inespecifico
CRUZEIRO DO SUL	CRUZEIRO DO SUL	BAIRRO CENTRO	RODRIGUES ALVES	3016	ESTUDO	NA				R.A.BAIRRO CENTRO	CZS.CRUZEIRO DO SUL	Urban	Inespecifico			900
CRUZEIRO DO SUL	CRUZEIRO DO SUL	13 DE MAIO	RODRIGUES ALVES	4060	BENEFICIO	3	x year	-77	NA	R.A.13 DE MAIO	CZS.CRUZEIRO DO SUL	Rural	Inespecifico
CRUZEIRO DO SUL	CRUZEIRO DO SUL	GUARANI	MANCIO LIMA	2912	MALARIA	1				M.L.GUARANI	CZS.CRUZEIRO DO SUL	Urban	Inespecifico
CRUZEIRO DO SUL	CRUZEIRO DO SUL	BETANIA	MANCIO LIMA	2703	ESTUDO	NA				M.L.BETANIA	CZS.CRUZEIRO DO SUL	Urban	Inespecifico			900
CRUZEIRO DO SUL	CRUZEIRO DO SUL	13 DE MAIO	RODRIGUES ALVES	4059	SAUDE	4				R.A.13 DE MAIO	CZS.CRUZEIRO DO SUL	Rural	Inespecifico
CRUZEIRO DO SUL	CRUZEIRO DO SUL	GUARANI	MANCIO LIMA	2904	BENEFICIO	12	x year	-77	NA	M.L.GUARANI	CZS.CRUZEIRO DO SUL	Urban	Inespecifico
CRUZEIRO DO SUL	CRUZEIRO DO SUL	GUARANI	MANCIO LIMA	2909	TRABALHO	1	x month	15	days	M.L.GUARANI	CZS.CRUZEIRO DO SUL	Urban	Inespecifico	15	180	4320
CRUZEIRO DO SUL	CRUZEIRO DO SUL	GUARANI	MANCIO LIMA	2911	ESTUDO	NA				M.L.GUARANI	CZS.CRUZEIRO DO SUL	Urban	Inespecifico			900
CRUZEIRO DO SUL	CRUZEIRO DO SUL	13 DE MAIO	RODRIGUES ALVES	4056	VIAGEM	1	x year	20	days	R.A.13 DE MAIO	CZS.CRUZEIRO DO SUL	Rural	Inespecifico	20	20	480
CRUZEIRO DO SUL	CRUZEIRO DO SUL	IRACEMA	MANCIO LIMA	2309	ESTUDO	NA				M.L.IRACEMA	CZS.CRUZEIRO DO SUL	Urban	Inespecifico			900
CRUZEIRO DO SUL	CRUZEIRO DO SUL	13 DE MAIO	RODRIGUES ALVES	4054	SAUDE	2				R.A.13 DE MAIO	CZS.CRUZEIRO DO SUL	Rural	Inespecifico
CRUZEIRO DO SUL	CRUZEIRO DO SUL	PUCALPA	RODRIGUES ALVES	4031	BENEFICIO	6	x year	-77	NA	R.A.PUCALPA	CZS.CRUZEIRO DO SUL	Rural	Inespecifico
CRUZEIRO DO SUL	CRUZEIRO DO SUL	BANDEIRANTE	MANCIO LIMA	2206	SAUDE	2				M.L.BANDEIRANTE	CZS.CRUZEIRO DO SUL	Urban	Inespecifico
CRUZEIRO DO SUL	CRUZEIRO DO SUL	JOSE MARTINS	MANCIO LIMA	2505	ESTUDO	NA				M.L.JOSE MARTINS	CZS.CRUZEIRO DO SUL	Urban	Inespecifico			900
CRUZEIRO DO SUL	CRUZEIRO DO SUL	13 DE MAIO	RODRIGUES ALVES	4059	TRABALHO	10	x year	1	week	R.A.13 DE MAIO	CZS.CRUZEIRO DO SUL	Rural	Inespecifico	7	70	1680
CRUZEIRO DO SUL	CRUZEIRO DO SUL	SERINGAL AGROVILA	RODRIGUES ALVES	4052	SAUDE	5				R.A.SERINGAL AGROVILA	CZS.CRUZEIRO DO SUL	Rural	Inespecifico
CRUZEIRO DO SUL	CRUZEIRO DO SUL	SERINGAL AGROVILA	RODRIGUES ALVES	4050	BENEFICIO	12	x year	-77	NA	R.A.SERINGAL AGROVILA	CZS.CRUZEIRO DO SUL	Rural	Inespecifico
CRUZEIRO DO SUL	CRUZEIRO DO SUL	RAMAL DO BACURI	RODRIGUES ALVES	4076	SAUDE	1				R.A.RAMAL DO BACURI	CZS.CRUZEIRO DO SUL	Rural	Inespecifico
CRUZEIRO DO SUL	CRUZEIRO DO SUL	BAIRRO CENTRO	RODRIGUES ALVES	3016	BENEFICIO	12	x year	-77	NA	R.A.BAIRRO CENTRO	CZS.CRUZEIRO DO SUL	Urban	Inespecifico
CRUZEIRO DO SUL	CRUZEIRO DO SUL	BANDEIRANTE	MANCIO LIMA	2205	BENEFICIO	4	x year	-77	NA	M.L.BANDEIRANTE	CZS.CRUZEIRO DO SUL	Urban	Inespecifico
CRUZEIRO DO SUL	CRUZEIRO DO SUL	LUZEIRO	RODRIGUES ALVES	4039	ESTUDO	NA				R.A.LUZEIRO	CZS.CRUZEIRO DO SUL	Rural	Inespecifico			900
CRUZEIRO DO SUL	CRUZEIRO DO SUL	LUZEIRO	RODRIGUES ALVES	4042	BENEFICIO	12	x year	-77	NA	R.A.LUZEIRO	CZS.CRUZEIRO DO SUL	Rural	Inespecifico
CRUZEIRO DO SUL	CRUZEIRO DO SUL	BAIRRO CENTRO	RODRIGUES ALVES	3074	TRABALHO	15	x year	-77	NA	R.A.BAIRRO CENTRO	CZS.CRUZEIRO DO SUL	Urban	Inespecifico			120
CRUZEIRO DO SUL	CRUZEIRO DO SUL	LUZEIRO	RODRIGUES ALVES	4033	SAUDE	1				R.A.LUZEIRO	CZS.CRUZEIRO DO SUL	Rural	Inespecifico
CRUZEIRO DO SUL	CRUZEIRO DO SUL	LUZEIRO	RODRIGUES ALVES	4042	TRABALHO	3	x year	1	mes	R.A.LUZEIRO	CZS.CRUZEIRO DO SUL	Rural	Inespecifico	30	90	2160
CRUZEIRO DO SUL	CRUZEIRO DO SUL	RIO AZUL-PDSSS	MANCIO LIMA	1022	BENEFICIO	5	x year	1	days	M.L.RIO AZUL-PDSSS	CZS.CRUZEIRO DO SUL	Rural	Inespecifico	1	5	120
CRUZEIRO DO SUL	CRUZEIRO DO SUL	BANDEIRANTE	MANCIO LIMA	2202	TRABALHO	15	x year	-77	NA	M.L.BANDEIRANTE	CZS.CRUZEIRO DO SUL	Urban	Inespecifico			120
CRUZEIRO DO SUL	CRUZEIRO DO SUL	BAIRRO CENTRO	RODRIGUES ALVES	3112	TRABALHO	-77	NA	-77	NA	R.A.BAIRRO CENTRO	CZS.CRUZEIRO DO SUL	Urban	Inespecifico			2080
CRUZEIRO DO SUL	CRUZEIRO DO SUL	BAIRRO CENTRO	RODRIGUES ALVES	3068	ESTUDO	NA				R.A.BAIRRO CENTRO	CZS.CRUZEIRO DO SUL	Urban	Inespecifico			900
CRUZEIRO DO SUL	CRUZEIRO DO SUL	BAIRRO CENTRO	RODRIGUES ALVES	3068	ESTUDO	NA				R.A.BAIRRO CENTRO	CZS.CRUZEIRO DO SUL	Urban	Inespecifico			900
CRUZEIRO DO SUL	CRUZEIRO DO SUL	BAIRRO CENTRO	RODRIGUES ALVES	3070	ESTUDO	NA				R.A.BAIRRO CENTRO	CZS.CRUZEIRO DO SUL	Urban	Inespecifico			900
CRUZEIRO DO SUL	CRUZEIRO DO SUL	SAO FRANCISCO	MANCIO LIMA	2119	SAUDE	6				M.L.SAO FRANCISCO	CZS.CRUZEIRO DO SUL	Urban	Inespecifico
CRUZEIRO DO SUL	CRUZEIRO DO SUL	LUZEIRO	RODRIGUES ALVES	4039	MALARIA	1				R.A.LUZEIRO	CZS.CRUZEIRO DO SUL	Rural	Inespecifico
CRUZEIRO DO SUL	CRUZEIRO DO SUL	CENTRO	MANCIO LIMA	2443	TRABALHO	3	x year	1	mes	M.L.CENTRO	CZS.CRUZEIRO DO SUL	Urban	Inespecifico	30	90	2160
CRUZEIRO DO SUL	CRUZEIRO DO SUL	LUZEIRO	RODRIGUES ALVES	4041	SAUDE	3				R.A.LUZEIRO	CZS.CRUZEIRO DO SUL	Rural	Inespecifico
CRUZEIRO DO SUL	CRUZEIRO DO SUL	BAIRRO CENTRO	RODRIGUES ALVES	3003	SAUDE	1				R.A.BAIRRO CENTRO	CZS.CRUZEIRO DO SUL	Urban	Inespecifico
CRUZEIRO DO SUL	CRUZEIRO DO SUL	BANDEIRANTE	MANCIO LIMA	2213	SAUDE	2				M.L.BANDEIRANTE	CZS.CRUZEIRO DO SUL	Urban	Inespecifico
CRUZEIRO DO SUL	CRUZEIRO DO SUL	BAIRRO CENTRO	RODRIGUES ALVES	3009	SAUDE	1				R.A.BAIRRO CENTRO	CZS.CRUZEIRO DO SUL	Urban	Inespecifico
CRUZEIRO DO SUL	CRUZEIRO DO SUL	BAIRRO CENTRO	RODRIGUES ALVES	3010	SAUDE	2				R.A.BAIRRO CENTRO	CZS.CRUZEIRO DO SUL	Urban	Inespecifico
CRUZEIRO DO SUL	CRUZEIRO DO SUL	BAIRRO CENTRO	RODRIGUES ALVES	3017	SAUDE	3				R.A.BAIRRO CENTRO	CZS.CRUZEIRO DO SUL	Urban	Inespecifico
CRUZEIRO DO SUL	CRUZEIRO DO SUL	BAIRRO CENTRO	RODRIGUES ALVES	3022	SAUDE	3				R.A.BAIRRO CENTRO	CZS.CRUZEIRO DO SUL	Urban	Inespecifico
CRUZEIRO DO SUL	CRUZEIRO DO SUL	BAIRRO CENTRO	RODRIGUES ALVES	3031	SAUDE	1				R.A.BAIRRO CENTRO	CZS.CRUZEIRO DO SUL	Urban	Inespecifico
CRUZEIRO DO SUL	CRUZEIRO DO SUL	BAIRRO CENTRO	RODRIGUES ALVES	3031	SAUDE	2				R.A.BAIRRO CENTRO	CZS.CRUZEIRO DO SUL	Urban	Inespecifico
CRUZEIRO DO SUL	CRUZEIRO DO SUL	BAIRRO CENTRO	RODRIGUES ALVES	3034	SAUDE	-88				R.A.BAIRRO CENTRO	CZS.CRUZEIRO DO SUL	Urban	Inespecifico
CRUZEIRO DO SUL	CRUZEIRO DO SUL	BAIRRO CENTRO	RODRIGUES ALVES	3043	SAUDE	1				R.A.BAIRRO CENTRO	CZS.CRUZEIRO DO SUL	Urban	Inespecifico
CRUZEIRO DO SUL	CRUZEIRO DO SUL	BAIRRO CENTRO	RODRIGUES ALVES	3045	SAUDE	4				R.A.BAIRRO CENTRO	CZS.CRUZEIRO DO SUL	Urban	Inespecifico
CRUZEIRO DO SUL	CRUZEIRO DO SUL	BAIRRO CENTRO	RODRIGUES ALVES	3063	SAUDE	3				R.A.BAIRRO CENTRO	CZS.CRUZEIRO DO SUL	Urban	Inespecifico
CRUZEIRO DO SUL	CRUZEIRO DO SUL	BAIRRO CENTRO	RODRIGUES ALVES	3090	SAUDE	2				R.A.BAIRRO CENTRO	CZS.CRUZEIRO DO SUL	Urban	Inespecifico
CRUZEIRO DO SUL	CRUZEIRO DO SUL	BAIRRO CENTRO	RODRIGUES ALVES	3108	SAUDE	-88				R.A.BAIRRO CENTRO	CZS.CRUZEIRO DO SUL	Urban	Inespecifico
CRUZEIRO DO SUL	CRUZEIRO DO SUL	BARRO VERMELHO	MANCIO LIMA	1019	SAUDE	1				M.L.BARRO VERMELHO	CZS.CRUZEIRO DO SUL	Rural	Inespecifico
CRUZEIRO DO SUL	CRUZEIRO DO SUL	BAIRRO CENTRO	RODRIGUES ALVES	3103	ESTUDO	NA				R.A.BAIRRO CENTRO	CZS.CRUZEIRO DO SUL	Urban	Inespecifico			900
CRUZEIRO DO SUL	CRUZEIRO DO SUL	BAIRRO CENTRO	RODRIGUES ALVES	3019	ESTUDO	NA				R.A.BAIRRO CENTRO	CZS.CRUZEIRO DO SUL	Urban	Inespecifico			900
CRUZEIRO DO SUL	CRUZEIRO DO SUL	NOVA CINTRA	RODRIGUES ALVES	4102	BENEFICIO	12	x year	-77	NA	R.A.NOVA CINTRA	CZS.CRUZEIRO DO SUL	Rural	Inespecifico
CRUZEIRO DO SUL	CRUZEIRO DO SUL	PARANA DOS MOURAS	RODRIGUES ALVES	4009	SAUDE	2				R.A.PARANA DOS MOURAS	CZS.CRUZEIRO DO SUL	Rural	Inespecifico
CRUZEIRO DO SUL	CRUZEIRO DO SUL	BETANIA	MANCIO LIMA	2702	SAUDE	1				M.L.BETANIA	CZS.CRUZEIRO DO SUL	Urban	Inespecifico
CRUZEIRO DO SUL	CRUZEIRO DO SUL	BETANIA	MANCIO LIMA	2701	SAUDE	10				M.L.BETANIA	CZS.CRUZEIRO DO SUL	Urban	Inespecifico
CRUZEIRO DO SUL	CRUZEIRO DO SUL	BAIRRO CENTRO	RODRIGUES ALVES	3022	ESTUDO	NA				R.A.BAIRRO CENTRO	CZS.CRUZEIRO DO SUL	Urban	Inespecifico			900
CRUZEIRO DO SUL	CRUZEIRO DO SUL	BAIRRO CENTRO	RODRIGUES ALVES	3023	ESTUDO	NA				R.A.BAIRRO CENTRO	CZS.CRUZEIRO DO SUL	Urban	Inespecifico			900
CRUZEIRO DO SUL	CRUZEIRO DO SUL	BAIRRO CENTRO	RODRIGUES ALVES	3024	ESTUDO	NA				R.A.BAIRRO CENTRO	CZS.CRUZEIRO DO SUL	Urban	Inespecifico			900
CRUZEIRO DO SUL	CRUZEIRO DO SUL	BETANIA	MANCIO LIMA	2703	SAUDE	1				M.L.BETANIA	CZS.CRUZEIRO DO SUL	Urban	Inespecifico
CRUZEIRO DO SUL	CRUZEIRO DO SUL	BAIRRO CENTRO	RODRIGUES ALVES	3027	ESTUDO	NA				R.A.BAIRRO CENTRO	CZS.CRUZEIRO DO SUL	Urban	Inespecifico			900
CRUZEIRO DO SUL	CRUZEIRO DO SUL	BAIRRO CENTRO	RODRIGUES ALVES	3028	ESTUDO	NA				R.A.BAIRRO CENTRO	CZS.CRUZEIRO DO SUL	Urban	Inespecifico			900
CRUZEIRO DO SUL	CRUZEIRO DO SUL	SAO FRANCISCO	MANCIO LIMA	2123	SAUDE	1				M.L.SAO FRANCISCO	CZS.CRUZEIRO DO SUL	Urban	Inespecifico
CRUZEIRO DO SUL	CRUZEIRO DO SUL	SERRA DO MOA	MANCIO LIMA	1040	BENEFICIO	6	x year	20	days	M.L.SERRA DO MOA	CZS.CRUZEIRO DO SUL	Rural	Inespecifico	20	120	2880
CRUZEIRO DO SUL	CRUZEIRO DO SUL	BOA VISTA-PDSSS	MANCIO LIMA	1099	VIAGEM	2	x week	-88	DNDR	M.L.BOA VISTA-PDSSS	CZS.CRUZEIRO DO SUL	Rural	Inespecifico
CRUZEIRO DO SUL	CRUZEIRO DO SUL	NOVA CINTRA	RODRIGUES ALVES	4107	TRABALHO	36	x year	-77	NA	R.A.NOVA CINTRA	CZS.CRUZEIRO DO SUL	Rural	Inespecifico			288
CRUZEIRO DO SUL	CRUZEIRO DO SUL	BAIRRO CENTRO	RODRIGUES ALVES	3041	ESTUDO	NA				R.A.BAIRRO CENTRO	CZS.CRUZEIRO DO SUL	Urban	Inespecifico			900
CRUZEIRO DO SUL	CRUZEIRO DO SUL	NOVA CINTRA	RODRIGUES ALVES	4096	BENEFICIO	-88	rare	-88	DNDR	R.A.NOVA CINTRA	CZS.CRUZEIRO DO SUL	Rural	Inespecifico
CRUZEIRO DO SUL	CRUZEIRO DO SUL	BOM SOSSEGO	MANCIO LIMA	1011	BENEFICIO	3	x year	3	days	M.L.BOM SOSSEGO	CZS.CRUZEIRO DO SUL	Rural	Inespecifico	3	9	216
CRUZEIRO DO SUL	CRUZEIRO DO SUL	BAIRRO CENTRO	RODRIGUES ALVES	3044	ESTUDO	NA				R.A.BAIRRO CENTRO	CZS.CRUZEIRO DO SUL	Urban	Inespecifico			900
CRUZEIRO DO SUL	CRUZEIRO DO SUL	BOM SOSSEGO	MANCIO LIMA	1014	VIAGEM	3	x year	7	days	M.L.BOM SOSSEGO	CZS.CRUZEIRO DO SUL	Rural	Inespecifico	7	21	504
CRUZEIRO DO SUL	CRUZEIRO DO SUL	NOVA CINTRA	RODRIGUES ALVES	4103	SAUDE	24				R.A.NOVA CINTRA	CZS.CRUZEIRO DO SUL	Rural	Inespecifico
CRUZEIRO DO SUL	CRUZEIRO DO SUL	BOM SOSSEGO	MANCIO LIMA	1016	VIAGEM	6	x year	1	days	M.L.BOM SOSSEGO	CZS.CRUZEIRO DO SUL	Rural	Inespecifico	1	6	144
CRUZEIRO DO SUL	CRUZEIRO DO SUL	SAO FRANCISCO	MANCIO LIMA	2110	SAUDE	4				M.L.SAO FRANCISCO	CZS.CRUZEIRO DO SUL	Urban	Inespecifico
CRUZEIRO DO SUL	CRUZEIRO DO SUL	NOVA CINTRA	RODRIGUES ALVES	4109	SAUDE	2				R.A.NOVA CINTRA	CZS.CRUZEIRO DO SUL	Rural	Inespecifico
CRUZEIRO DO SUL	CRUZEIRO DO SUL	NOVA CINTRA	RODRIGUES ALVES	4106	BENEFICIO	12	x year	-77	NA	R.A.NOVA CINTRA	CZS.CRUZEIRO DO SUL	Rural	Inespecifico
CRUZEIRO DO SUL	CRUZEIRO DO SUL	SAO FRANCISCO	MANCIO LIMA	2123	BENEFICIO	1	x year	-77	NA	M.L.SAO FRANCISCO	CZS.CRUZEIRO DO SUL	Urban	Inespecifico
CRUZEIRO DO SUL	CRUZEIRO DO SUL	CENTRO	MANCIO LIMA	2442	SAUDE	1				M.L.CENTRO	CZS.CRUZEIRO DO SUL	Urban	Inespecifico
CRUZEIRO DO SUL	CRUZEIRO DO SUL	BAIRRO CENTRO	RODRIGUES ALVES	3022	MALARIA	3				R.A.BAIRRO CENTRO	CZS.CRUZEIRO DO SUL	Urban	Inespecifico
CRUZEIRO DO SUL	CRUZEIRO DO SUL	BAIRRO CENTRO	RODRIGUES ALVES	3023	MALARIA	2				R.A.BAIRRO CENTRO	CZS.CRUZEIRO DO SUL	Urban	Inespecifico
CRUZEIRO DO SUL	CRUZEIRO DO SUL	NOVA CINTRA	RODRIGUES ALVES	4095	BENEFICIO	1	x week	-77	NA	R.A.NOVA CINTRA	CZS.CRUZEIRO DO SUL	Rural	Inespecifico
CRUZEIRO DO SUL	CRUZEIRO DO SUL	BAIRRO CENTRO	RODRIGUES ALVES	3001	BENEFICIO	5	x year	-77	NA	R.A.BAIRRO CENTRO	CZS.CRUZEIRO DO SUL	Urban	Inespecifico
CRUZEIRO DO SUL	CRUZEIRO DO SUL	BAIRRO CENTRO	RODRIGUES ALVES	3017	BENEFICIO	12	x year	-77	NA	R.A.BAIRRO CENTRO	CZS.CRUZEIRO DO SUL	Urban	Inespecifico
CRUZEIRO DO SUL	CRUZEIRO DO SUL	BAIRRO CENTRO	RODRIGUES ALVES	3048	BENEFICIO	1	x year	-77	NA	R.A.BAIRRO CENTRO	CZS.CRUZEIRO DO SUL	Urban	Inespecifico
CRUZEIRO DO SUL	CRUZEIRO DO SUL	BAIRRO CENTRO	RODRIGUES ALVES	3051	BENEFICIO	12	x year	-99	-77	R.A.BAIRRO CENTRO	CZS.CRUZEIRO DO SUL	Urban	Inespecifico
CRUZEIRO DO SUL	CRUZEIRO DO SUL	BAIRRO CENTRO	RODRIGUES ALVES	3056	BENEFICIO	12	x year	-77	NA	R.A.BAIRRO CENTRO	CZS.CRUZEIRO DO SUL	Urban	Inespecifico
CRUZEIRO DO SUL	CRUZEIRO DO SUL	BAIRRO CENTRO	RODRIGUES ALVES	3059	BENEFICIO	12	x year	-77	NA	R.A.BAIRRO CENTRO	CZS.CRUZEIRO DO SUL	Urban	Inespecifico
CRUZEIRO DO SUL	CRUZEIRO DO SUL	BAIRRO CENTRO	RODRIGUES ALVES	3110	BENEFICIO	12	x year	-77	NA	R.A.BAIRRO CENTRO	CZS.CRUZEIRO DO SUL	Urban	Inespecifico
CRUZEIRO DO SUL	CRUZEIRO DO SUL	CENTRO	MANCIO LIMA	2418	SAUDE	1				M.L.CENTRO	CZS.CRUZEIRO DO SUL	Urban	Inespecifico
CRUZEIRO DO SUL	CRUZEIRO DO SUL	PARANA DOS MOURAS	RODRIGUES ALVES	4008	SAUDE	-88				R.A.PARANA DOS MOURAS	CZS.CRUZEIRO DO SUL	Rural	Inespecifico
CRUZEIRO DO SUL	CRUZEIRO DO SUL	CENTRO	MANCIO LIMA	2430	ESTUDO	NA				M.L.CENTRO	CZS.CRUZEIRO DO SUL	Urban	Inespecifico			900
CRUZEIRO DO SUL	CRUZEIRO DO SUL	CENTRO	MANCIO LIMA	2416	SAUDE	2				M.L.CENTRO	CZS.CRUZEIRO DO SUL	Urban	Inespecifico
CRUZEIRO DO SUL	CRUZEIRO DO SUL	CENTRO	MANCIO LIMA	2413	ESTUDO	NA				M.L.CENTRO	CZS.CRUZEIRO DO SUL	Urban	Inespecifico			900
CRUZEIRO DO SUL	CRUZEIRO DO SUL	PARANA DOS MOURAS	RODRIGUES ALVES	4011	SAUDE	5				R.A.PARANA DOS MOURAS	CZS.CRUZEIRO DO SUL	Rural	Inespecifico
CRUZEIRO DO SUL	CRUZEIRO DO SUL	CENTRO	MANCIO LIMA	2406	ESTUDO	NA				M.L.CENTRO	CZS.CRUZEIRO DO SUL	Urban	Inespecifico			900
CRUZEIRO DO SUL	CRUZEIRO DO SUL	CENTRO	MANCIO LIMA	2405	ESTUDO	NA				M.L.CENTRO	CZS.CRUZEIRO DO SUL	Urban	Inespecifico			900
CRUZEIRO DO SUL	CRUZEIRO DO SUL	PARANA DOS MOURAS	RODRIGUES ALVES	4008	SAUDE	1				R.A.PARANA DOS MOURAS	CZS.CRUZEIRO DO SUL	Rural	Inespecifico
CRUZEIRO DO SUL	CRUZEIRO DO SUL	BAIRRO CENTRO	RODRIGUES ALVES	3002	ESTUDO	NA				R.A.BAIRRO CENTRO	CZS.CRUZEIRO DO SUL	Urban	Inespecifico			900
CRUZEIRO DO SUL	CRUZEIRO DO SUL	CENTRO	MANCIO LIMA	2408	TRABALHO	-77	NA	-77	NA	M.L.CENTRO	CZS.CRUZEIRO DO SUL	Urban	Inespecifico			2080
CRUZEIRO DO SUL	CRUZEIRO DO SUL	PARANA DOS MOURAS	RODRIGUES ALVES	4022	BENEFICIO	6	x year	-77	NA	R.A.PARANA DOS MOURAS	CZS.CRUZEIRO DO SUL	Rural	Inespecifico
CRUZEIRO DO SUL	CRUZEIRO DO SUL	CENTRO	MANCIO LIMA	2426	SAUDE	1				M.L.CENTRO	CZS.CRUZEIRO DO SUL	Urban	Inespecifico
CRUZEIRO DO SUL	CRUZEIRO DO SUL	CENTRO	MANCIO LIMA	2432	SAUDE	1				M.L.CENTRO	CZS.CRUZEIRO DO SUL	Urban	Inespecifico
CRUZEIRO DO SUL	CRUZEIRO DO SUL	PARANA DOS MOURAS	RODRIGUES ALVES	4018	SAUDE	1				R.A.PARANA DOS MOURAS	CZS.CRUZEIRO DO SUL	Rural	Inespecifico
CRUZEIRO DO SUL	CRUZEIRO DO SUL	PARANA DOS MOURAS	RODRIGUES ALVES	4012	SAUDE	4				R.A.PARANA DOS MOURAS	CZS.CRUZEIRO DO SUL	Rural	Inespecifico
CRUZEIRO DO SUL	CRUZEIRO DO SUL	PARANA DOS MOURAS	RODRIGUES ALVES	4009	BENEFICIO	12	x year	2	days	R.A.PARANA DOS MOURAS	CZS.CRUZEIRO DO SUL	Rural	Inespecifico	2	24	576
CRUZEIRO DO SUL	CRUZEIRO DO SUL	BAIRRO CENTRO	RODRIGUES ALVES	3071	VIAGEM	3	x year	-77	NA	R.A.BAIRRO CENTRO	CZS.CRUZEIRO DO SUL	Urban	Inespecifico
CRUZEIRO DO SUL	CRUZEIRO DO SUL	PARANA DOS MOURAS	RODRIGUES ALVES	4013	SAUDE	1				R.A.PARANA DOS MOURAS	CZS.CRUZEIRO DO SUL	Rural	Inespecifico
CRUZEIRO DO SUL	CRUZEIRO DO SUL	CENTRO	MANCIO LIMA	2411	TRABALHO	-77	NA	-77	NA	M.L.CENTRO	CZS.CRUZEIRO DO SUL	Urban	Inespecifico			2080
CRUZEIRO DO SUL	CRUZEIRO DO SUL	CENTRO	MANCIO LIMA	2436	TRABALHO	-77	NA	-77	NA	M.L.CENTRO	CZS.CRUZEIRO DO SUL	Urban	Inespecifico			2080
CRUZEIRO DO SUL	CRUZEIRO DO SUL	GUARANI	MANCIO LIMA	2914	BENEFICIO	12	x year	-77	NA	M.L.GUARANI	CZS.CRUZEIRO DO SUL	Urban	Inespecifico
CRUZEIRO DO SUL	CRUZEIRO DO SUL	PARANA DOS MOURAS	RODRIGUES ALVES	4020	BENEFICIO	12	x year	-77	NA	R.A.PARANA DOS MOURAS	CZS.CRUZEIRO DO SUL	Rural	Inespecifico
CRUZEIRO DO SUL	CRUZEIRO DO SUL	SAO FRANCISCO	MANCIO LIMA	2103	SAUDE	1				M.L.SAO FRANCISCO	CZS.CRUZEIRO DO SUL	Urban	Inespecifico
CRUZEIRO DO SUL	CRUZEIRO DO SUL	CENTRO	MANCIO LIMA	2405	ESTUDO	NA				M.L.CENTRO	CZS.CRUZEIRO DO SUL	Urban	Inespecifico			900
CRUZEIRO DO SUL	CRUZEIRO DO SUL	PARANA DOS MOURAS	RODRIGUES ALVES	4009	SAUDE	2				R.A.PARANA DOS MOURAS	CZS.CRUZEIRO DO SUL	Rural	Inespecifico
CRUZEIRO DO SUL	CRUZEIRO DO SUL	PARANA DOS MOURAS	RODRIGUES ALVES	4022	SAUDE	7				R.A.PARANA DOS MOURAS	CZS.CRUZEIRO DO SUL	Rural	Inespecifico
CRUZEIRO DO SUL	CRUZEIRO DO SUL	CONCEICAO-PDSSS	MANCIO LIMA	1062	VIAGEM	2	x year	2	days	M.L.CONCEICAO-PDSSS	CZS.CRUZEIRO DO SUL	Rural	Inespecifico	2	4	96
CRUZEIRO DO SUL	CRUZEIRO DO SUL	PARANA DOS MOURAS	RODRIGUES ALVES	4019	SAUDE	9				R.A.PARANA DOS MOURAS	CZS.CRUZEIRO DO SUL	Rural	Inespecifico
CRUZEIRO DO SUL	CRUZEIRO DO SUL	PARANA DOS MOURAS	RODRIGUES ALVES	4012	SAUDE	1				R.A.PARANA DOS MOURAS	CZS.CRUZEIRO DO SUL	Rural	Inespecifico
CRUZEIRO DO SUL	CRUZEIRO DO SUL	SAO FRANCISCO RAM	RODRIGUES ALVES	4089	MALARIA	2				R.A.SAO FRANCISCO RAM	CZS.CRUZEIRO DO SUL	Rural	Inespecifico
CRUZEIRO DO SUL	CRUZEIRO DO SUL	GUARANI	MANCIO LIMA	2920	MALARIA	2				M.L.GUARANI	CZS.CRUZEIRO DO SUL	Urban	Inespecifico
CRUZEIRO DO SUL	CRUZEIRO DO SUL	SAO FRANCISCO RAM	RODRIGUES ALVES	4091	VIAGEM	4	x month	3	days	R.A.SAO FRANCISCO RAM	CZS.CRUZEIRO DO SUL	Rural	Inespecifico	3	144	3456
CRUZEIRO DO SUL	CRUZEIRO DO SUL	SAO FRANCISCO RAM	RODRIGUES ALVES	4092	SAUDE	2				R.A.SAO FRANCISCO RAM	CZS.CRUZEIRO DO SUL	Rural	Inespecifico
CRUZEIRO DO SUL	CRUZEIRO DO SUL	SAO FRANCISCO RAM	RODRIGUES ALVES	4092	SAUDE	3				R.A.SAO FRANCISCO RAM	CZS.CRUZEIRO DO SUL	Rural	Inespecifico
CRUZEIRO DO SUL	CRUZEIRO DO SUL	SAO FRANCISCO RAM	RODRIGUES ALVES	4089	BENEFICIO	12	x year	-77	NA	R.A.SAO FRANCISCO RAM	CZS.CRUZEIRO DO SUL	Rural	Inespecifico
CRUZEIRO DO SUL	CRUZEIRO DO SUL	SAO FRANCISCO RAM	RODRIGUES ALVES	4091	SAUDE	1				R.A.SAO FRANCISCO RAM	CZS.CRUZEIRO DO SUL	Rural	Inespecifico
CRUZEIRO DO SUL	CRUZEIRO DO SUL	PE-DA-TERRA	MANCIO LIMA	2806	SAUDE	1				M.L.PE-DA-TERRA	CZS.CRUZEIRO DO SUL	Rural	Inespecifico
CRUZEIRO DO SUL	CRUZEIRO DO SUL	SAO FRANCISCO RAM	RODRIGUES ALVES	4089	SAUDE	1				R.A.SAO FRANCISCO RAM	CZS.CRUZEIRO DO SUL	Rural	Inespecifico
CRUZEIRO DO SUL	CRUZEIRO DO SUL	BAIRRO CENTRO	RODRIGUES ALVES	3006	TRABALHO	2	x week	2	days	R.A.BAIRRO CENTRO	CZS.CRUZEIRO DO SUL	Urban	Inespecifico	2	208	4992
CRUZEIRO DO SUL	CRUZEIRO DO SUL	BAIRRO CENTRO	RODRIGUES ALVES	3016	TRABALHO	1	x week	-77	NA	R.A.BAIRRO CENTRO	CZS.CRUZEIRO DO SUL	Urban	Inespecifico			416
CRUZEIRO DO SUL	CRUZEIRO DO SUL	SAO PAULO	RODRIGUES ALVES	4088	SAUDE	2				R.A.SAO PAULO	CZS.CRUZEIRO DO SUL	Rural	Inespecifico
CRUZEIRO DO SUL	CRUZEIRO DO SUL	SAO PAULO	RODRIGUES ALVES	4086	BENEFICIO	12	x year	-77	NA	R.A.SAO PAULO	CZS.CRUZEIRO DO SUL	Rural	Inespecifico
CRUZEIRO DO SUL	CRUZEIRO DO SUL	PE-DA-TERRA	MANCIO LIMA	2802	SAUDE	1				M.L.PE-DA-TERRA	CZS.CRUZEIRO DO SUL	Rural	Inespecifico
CRUZEIRO DO SUL	CRUZEIRO DO SUL	CONCEICAO-PDSSS	MANCIO LIMA	1059	SAUDE	2				M.L.CONCEICAO-PDSSS	CZS.CRUZEIRO DO SUL	Rural	Inespecifico
CRUZEIRO DO SUL	CRUZEIRO DO SUL	CONCEICAO-PDSSS	MANCIO LIMA	1062	SAUDE	1				M.L.CONCEICAO-PDSSS	CZS.CRUZEIRO DO SUL	Rural	Inespecifico
CRUZEIRO DO SUL	CRUZEIRO DO SUL	PUCALPA	RODRIGUES ALVES	4029	SAUDE	1				R.A.PUCALPA	CZS.CRUZEIRO DO SUL	Rural	Inespecifico
CRUZEIRO DO SUL	CRUZEIRO DO SUL	CONCEICAO-PDSSS	MANCIO LIMA	1059	VIAGEM	2	x year	1	days	M.L.CONCEICAO-PDSSS	CZS.CRUZEIRO DO SUL	Rural	Inespecifico	1	2	48
CRUZEIRO DO SUL	CRUZEIRO DO SUL	SAO PAULO	RODRIGUES ALVES	4086	SAUDE	1				R.A.SAO PAULO	CZS.CRUZEIRO DO SUL	Rural	Inespecifico
CRUZEIRO DO SUL	CRUZEIRO DO SUL	SAO PAULO	RODRIGUES ALVES	4087	SAUDE	1				R.A.SAO PAULO	CZS.CRUZEIRO DO SUL	Rural	Inespecifico
CRUZEIRO DO SUL	CRUZEIRO DO SUL	JOSE MARTINS	MANCIO LIMA	2503	SAUDE	1				M.L.JOSE MARTINS	CZS.CRUZEIRO DO SUL	Urban	Inespecifico
CRUZEIRO DO SUL	CRUZEIRO DO SUL	SERINGAL AGROVILA	RODRIGUES ALVES	4052	ESTUDO	NA				R.A.SERINGAL AGROVILA	CZS.CRUZEIRO DO SUL	Rural	Inespecifico			900
CRUZEIRO DO SUL	CRUZEIRO DO SUL	JOSE MARTINS	MANCIO LIMA	2507	SAUDE	3				M.L.JOSE MARTINS	CZS.CRUZEIRO DO SUL	Urban	Inespecifico
CRUZEIRO DO SUL	CRUZEIRO DO SUL	PE-DA-TERRA	MANCIO LIMA	2803	SAUDE	1				M.L.PE-DA-TERRA	CZS.CRUZEIRO DO SUL	Rural	Inespecifico
CRUZEIRO DO SUL	CRUZEIRO DO SUL	GLEBA PARANA	RODRIGUES ALVES	4062	SAUDE	3				R.A.GLEBA PARANA	CZS.CRUZEIRO DO SUL	Rural	Inespecifico
CRUZEIRO DO SUL	CRUZEIRO DO SUL	GLEBA PARANA	RODRIGUES ALVES	4062	SAUDE	1				R.A.GLEBA PARANA	CZS.CRUZEIRO DO SUL	Rural	Inespecifico
CRUZEIRO DO SUL	CRUZEIRO DO SUL	PROFETA	RODRIGUES ALVES	4117	BENEFICIO	12	x year	-77	NA	R.A.PROFETA	CZS.CRUZEIRO DO SUL	Rural	Inespecifico
CRUZEIRO DO SUL	CRUZEIRO DO SUL	RAMAL DO BACURI	RODRIGUES ALVES	4073	VIAGEM	3	x year	3	days	R.A.RAMAL DO BACURI	CZS.CRUZEIRO DO SUL	Rural	Inespecifico	3	9	216
CRUZEIRO DO SUL	CRUZEIRO DO SUL	BAIRRO CENTRO	RODRIGUES ALVES	3086	ESTUDO	NA				R.A.BAIRRO CENTRO	CZS.CRUZEIRO DO SUL	Urban	Inespecifico			900
CRUZEIRO DO SUL	CRUZEIRO DO SUL	GLEBA PARANA	RODRIGUES ALVES	4072	BENEFICIO	12	x year	-77	NA	R.A.GLEBA PARANA	CZS.CRUZEIRO DO SUL	Rural	Inespecifico
CRUZEIRO DO SUL	CRUZEIRO DO SUL	GLEBA PARANA	RODRIGUES ALVES	4070	BENEFICIO	12	x year	3	days	R.A.GLEBA PARANA	CZS.CRUZEIRO DO SUL	Rural	Inespecifico	3	36	864
CRUZEIRO DO SUL	CRUZEIRO DO SUL	GLEBA PARANA	RODRIGUES ALVES	4066	SAUDE	1				R.A.GLEBA PARANA	CZS.CRUZEIRO DO SUL	Rural	Inespecifico
CRUZEIRO DO SUL	CRUZEIRO DO SUL	GLEBA PARANA	RODRIGUES ALVES	4063	SAUDE	1				R.A.GLEBA PARANA	CZS.CRUZEIRO DO SUL	Rural	Inespecifico
CRUZEIRO DO SUL	CRUZEIRO DO SUL	NOVA LICAO	MANCIO LIMA	1007	SAUDE	1				M.L.NOVA LICAO	CZS.CRUZEIRO DO SUL	Rural	Inespecifico
CRUZEIRO DO SUL	CRUZEIRO DO SUL	GLEBA PARANA	RODRIGUES ALVES	4068	MALARIA	1				R.A.GLEBA PARANA	CZS.CRUZEIRO DO SUL	Rural	Inespecifico
CRUZEIRO DO SUL	CRUZEIRO DO SUL	BAIRRO CENTRO	RODRIGUES ALVES	3086	ESTUDO	NA				R.A.BAIRRO CENTRO	CZS.CRUZEIRO DO SUL	Urban	Inespecifico			900
CRUZEIRO DO SUL	CRUZEIRO DO SUL	GLEBA PARANA	RODRIGUES ALVES	4067	SAUDE	1				R.A.GLEBA PARANA	CZS.CRUZEIRO DO SUL	Rural	Inespecifico
CRUZEIRO DO SUL	CRUZEIRO DO SUL	BAIRRO CENTRO	RODRIGUES ALVES	3050	VIAGEM	2	x week	-77	NA	R.A.BAIRRO CENTRO	CZS.CRUZEIRO DO SUL	Urban	Inespecifico
CRUZEIRO DO SUL	CRUZEIRO DO SUL	PROFETA	RODRIGUES ALVES	4115	BENEFICIO	10	x year	-77	NA	R.A.PROFETA	CZS.CRUZEIRO DO SUL	Rural	Inespecifico
CRUZEIRO DO SUL	CRUZEIRO DO SUL	BAIRRO CENTRO	RODRIGUES ALVES	3072	BENEFICIO	12	x year	-77	NA	R.A.BAIRRO CENTRO	CZS.CRUZEIRO DO SUL	Urban	Inespecifico
CRUZEIRO DO SUL	CRUZEIRO DO SUL	BAIRRO CENTRO	RODRIGUES ALVES	3096	BENEFICIO	2	x month	-77	NA	R.A.BAIRRO CENTRO	CZS.CRUZEIRO DO SUL	Urban	Inespecifico
CRUZEIRO DO SUL	CRUZEIRO DO SUL	BAIRRO CENTRO	RODRIGUES ALVES	3110	SAUDE	1				R.A.BAIRRO CENTRO	CZS.CRUZEIRO DO SUL	Urban	Inespecifico
CRUZEIRO DO SUL	CRUZEIRO DO SUL	BAIRRO CENTRO	RODRIGUES ALVES	3091	BENEFICIO	2	x month	-77	NA	R.A.BAIRRO CENTRO	CZS.CRUZEIRO DO SUL	Urban	Inespecifico
CRUZEIRO DO SUL	CRUZEIRO DO SUL	BAIRRO CENTRO	RODRIGUES ALVES	3064	TRABALHO	5	x year	5	days	R.A.BAIRRO CENTRO	CZS.CRUZEIRO DO SUL	Urban	Inespecifico	5	25	600
CRUZEIRO DO SUL	CRUZEIRO DO SUL	GUARANI	MANCIO LIMA	2902	ESTUDO	NA				M.L.GUARANI	CZS.CRUZEIRO DO SUL	Urban	Inespecifico			900
CRUZEIRO DO SUL	CRUZEIRO DO SUL	GUARANI	MANCIO LIMA	2902	TRABALHO	2	x year	-77	NA	M.L.GUARANI	CZS.CRUZEIRO DO SUL	Urban	Inespecifico			16
CRUZEIRO DO SUL	CRUZEIRO DO SUL	BAIRRO CENTRO	RODRIGUES ALVES	3015	SAUDE	-88				R.A.BAIRRO CENTRO	CZS.CRUZEIRO DO SUL	Urban	Inespecifico
CRUZEIRO DO SUL	CRUZEIRO DO SUL	ZUMIRA	MANCIO LIMA	1079	SAUDE	5				M.L.ZUMIRA	CZS.CRUZEIRO DO SUL	Rural	Inespecifico
CRUZEIRO DO SUL	CRUZEIRO DO SUL	BANDEIRANTE	MANCIO LIMA	2211	VIAGEM	1	x year	2	days	M.L.BANDEIRANTE	CZS.CRUZEIRO DO SUL	Urban	Inespecifico	2	2	48
CRUZEIRO DO SUL	CRUZEIRO DO SUL	GUARANI	MANCIO LIMA	2912	BENEFICIO	1	x month	-77	NA	M.L.GUARANI	CZS.CRUZEIRO DO SUL	Urban	Inespecifico
CRUZEIRO DO SUL	CRUZEIRO DO SUL	BETANIA	MANCIO LIMA	2701	ESTUDO	NA				M.L.BETANIA	CZS.CRUZEIRO DO SUL	Urban	Inespecifico			900
CRUZEIRO DO SUL	CRUZEIRO DO SUL	GUARANI	MANCIO LIMA	2903	BENEFICIO	12	x year	-77	NA	M.L.GUARANI	CZS.CRUZEIRO DO SUL	Urban	Inespecifico
CRUZEIRO DO SUL	CRUZEIRO DO SUL	PUCALPA	RODRIGUES ALVES	4023	ESTUDO	NA				R.A.PUCALPA	CZS.CRUZEIRO DO SUL	Rural	Inespecifico			900
CRUZEIRO DO SUL	CRUZEIRO DO SUL	NOVA CINTRA	RODRIGUES ALVES	4109	MALARIA	1				R.A.NOVA CINTRA	CZS.CRUZEIRO DO SUL	Rural	Inespecifico
CRUZEIRO DO SUL	CRUZEIRO DO SUL	PUCALPA	RODRIGUES ALVES	4026	SAUDE	1				R.A.PUCALPA	CZS.CRUZEIRO DO SUL	Rural	Inespecifico
CRUZEIRO DO SUL	CRUZEIRO DO SUL	PUCALPA	RODRIGUES ALVES	4026	SAUDE	1				R.A.PUCALPA	CZS.CRUZEIRO DO SUL	Rural	Inespecifico
CRUZEIRO DO SUL	CRUZEIRO DO SUL	PUCALPA	RODRIGUES ALVES	4025	SAUDE	-88				R.A.PUCALPA	CZS.CRUZEIRO DO SUL	Rural	Inespecifico
CRUZEIRO DO SUL	CRUZEIRO DO SUL	SAO FRANCISCO RAM	RODRIGUES ALVES	4092	BENEFICIO	12	x year	-77	NA	R.A.SAO FRANCISCO RAM	CZS.CRUZEIRO DO SUL	Rural	Inespecifico
CRUZEIRO DO SUL	CRUZEIRO DO SUL	IRACEMA	MANCIO LIMA	2309	TRABALHO	-88	NSNL	1	days	M.L.IRACEMA	CZS.CRUZEIRO DO SUL	Urban	Inespecifico	1
CRUZEIRO DO SUL	CRUZEIRO DO SUL	PUCALPA	RODRIGUES ALVES	4025	SAUDE	1				R.A.PUCALPA	CZS.CRUZEIRO DO SUL	Rural	Inespecifico
CRUZEIRO DO SUL	CRUZEIRO DO SUL	PUCALPA	RODRIGUES ALVES	4024	BENEFICIO	24	x year	-77	NA	R.A.PUCALPA	CZS.CRUZEIRO DO SUL	Rural	Inespecifico
CRUZEIRO DO SUL	CRUZEIRO DO SUL	PUCALPA	RODRIGUES ALVES	4026	BENEFICIO	12	x year	2	days	R.A.PUCALPA	CZS.CRUZEIRO DO SUL	Rural	Inespecifico	2	24	576
CRUZEIRO DO SUL	CRUZEIRO DO SUL	PUCALPA	RODRIGUES ALVES	4028	SAUDE	2				R.A.PUCALPA	CZS.CRUZEIRO DO SUL	Rural	Inespecifico
CRUZEIRO DO SUL	CRUZEIRO DO SUL	IRACEMA	MANCIO LIMA	2307	SAUDE	2				M.L.IRACEMA	CZS.CRUZEIRO DO SUL	Urban	Inespecifico
CRUZEIRO DO SUL	CRUZEIRO DO SUL	BANDEIRANTE	MANCIO LIMA	2208	VIAGEM	5	x year	1	week	M.L.BANDEIRANTE	CZS.CRUZEIRO DO SUL	Urban	Inespecifico	7	35	840
CRUZEIRO DO SUL	CRUZEIRO DO SUL	PUCALPA	RODRIGUES ALVES	4025	BENEFICIO	12	x year	-77	NA	R.A.PUCALPA	CZS.CRUZEIRO DO SUL	Rural	Inespecifico
CRUZEIRO DO SUL	CRUZEIRO DO SUL	PUCALPA	RODRIGUES ALVES	4029	MALARIA	1				R.A.PUCALPA	CZS.CRUZEIRO DO SUL	Rural	Inespecifico
CRUZEIRO DO SUL	CRUZEIRO DO SUL	PUCALPA	RODRIGUES ALVES	4029	SAUDE	10				R.A.PUCALPA	CZS.CRUZEIRO DO SUL	Rural	Inespecifico
CRUZEIRO DO SUL	CRUZEIRO DO SUL	PUCALPA	RODRIGUES ALVES	4029	SAUDE	1				R.A.PUCALPA	CZS.CRUZEIRO DO SUL	Rural	Inespecifico
CRUZEIRO DO SUL	CRUZEIRO DO SUL	SERINGAL AGROVILA	RODRIGUES ALVES	4052	ESTUDO	NA				R.A.SERINGAL AGROVILA	CZS.CRUZEIRO DO SUL	Rural	Inespecifico			900
CRUZEIRO DO SUL	CRUZEIRO DO SUL	TORRE DA LUA	RODRIGUES ALVES	4080	SAUDE	1				R.A.TORRE DA LUA	CZS.CRUZEIRO DO SUL	Rural	Inespecifico
CRUZEIRO DO SUL	CRUZEIRO DO SUL	TORRE DA LUA	RODRIGUES ALVES	4084	BENEFICIO	6	x year	5	days	R.A.TORRE DA LUA	CZS.CRUZEIRO DO SUL	Rural	Inespecifico	5	30	720
CRUZEIRO DO SUL	CRUZEIRO DO SUL	BANDEIRANTE	MANCIO LIMA	2209	SAUDE	1				M.L.BANDEIRANTE	CZS.CRUZEIRO DO SUL	Urban	Inespecifico
CRUZEIRO DO SUL	CRUZEIRO DO SUL	TORRE DA LUA	RODRIGUES ALVES	4084	SAUDE	3				R.A.TORRE DA LUA	CZS.CRUZEIRO DO SUL	Rural	Inespecifico
CRUZEIRO DO SUL	CRUZEIRO DO SUL	PROFETA	RODRIGUES ALVES	4110	ESTUDO	NA				R.A.PROFETA	CZS.CRUZEIRO DO SUL	Rural	Inespecifico			900
CRUZEIRO DO SUL	CRUZEIRO DO SUL	CENTRO	MANCIO LIMA	2406	VIAGEM	2	x year	2	days	M.L.CENTRO	CZS.CRUZEIRO DO SUL	Urban	Inespecifico	2	4	96
CRUZEIRO DO SUL	CRUZEIRO DO SUL	SERINGAL AGROVILA	RODRIGUES ALVES	4052	BENEFICIO	12	x year	-77	NA	R.A.SERINGAL AGROVILA	CZS.CRUZEIRO DO SUL	Rural	Inespecifico
CRUZEIRO DO SUL	CRUZEIRO DO SUL	LUZEIRO	RODRIGUES ALVES	4039	BENEFICIO	12	x year	-77	NA	R.A.LUZEIRO	CZS.CRUZEIRO DO SUL	Rural	Inespecifico
CRUZEIRO DO SUL	CRUZEIRO DO SUL	LUZEIRO	RODRIGUES ALVES	4035	TRABALHO	1	x year	-77	NA	R.A.LUZEIRO	CZS.CRUZEIRO DO SUL	Rural	Inespecifico			8
CRUZEIRO DO SUL	CRUZEIRO DO SUL	PARANA DOS MOURAS	RODRIGUES ALVES	4002	BENEFICIO	12	x year	2	days	R.A.PARANA DOS MOURAS	CZS.CRUZEIRO DO SUL	Rural	Inespecifico	2	24	576
CRUZEIRO DO SUL	CRUZEIRO DO SUL	PARANA DOS MOURAS	RODRIGUES ALVES	4008	SAUDE	1				R.A.PARANA DOS MOURAS	CZS.CRUZEIRO DO SUL	Rural	Inespecifico
CRUZEIRO DO SUL	CRUZEIRO DO SUL	PARANA DOS MOURAS	RODRIGUES ALVES	4001	BENEFICIO	12	x year	2	days	R.A.PARANA DOS MOURAS	CZS.CRUZEIRO DO SUL	Rural	Inespecifico	2	24	576
CRUZEIRO DO SUL	CRUZEIRO DO SUL	SAO FRANCISCO	MANCIO LIMA	2107	TRABALHO	-88	NSNL	-88	DNDR	M.L.SAO FRANCISCO	CZS.CRUZEIRO DO SUL	Urban	Inespecifico
CRUZEIRO DO SUL	CRUZEIRO DO SUL	LUZEIRO	RODRIGUES ALVES	4034	TRABALHO	1	x year	-77	NA	R.A.LUZEIRO	CZS.CRUZEIRO DO SUL	Rural	Inespecifico			8
CRUZEIRO DO SUL	CRUZEIRO DO SUL	BANDEIRANTE	MANCIO LIMA	2212	SAUDE	2				M.L.BANDEIRANTE	CZS.CRUZEIRO DO SUL	Urban	Inespecifico
CRUZEIRO DO SUL	CRUZEIRO DO SUL	LUZEIRO	RODRIGUES ALVES	4033	ESTUDO	NA				R.A.LUZEIRO	CZS.CRUZEIRO DO SUL	Rural	Inespecifico			900
CRUZEIRO DO SUL	CRUZEIRO DO SUL	LUZEIRO	RODRIGUES ALVES	4037	BENEFICIO	12	x year	-77	NA	R.A.LUZEIRO	CZS.CRUZEIRO DO SUL	Rural	Inespecifico
CRUZEIRO DO SUL	CRUZEIRO DO SUL	LUZEIRO	RODRIGUES ALVES	4038	BENEFICIO	12	x year	-77	NA	R.A.LUZEIRO	CZS.CRUZEIRO DO SUL	Rural	Inespecifico
CRUZEIRO DO SUL	CRUZEIRO DO SUL	PARANA DOS MOURAS	RODRIGUES ALVES	4006	SAUDE	1				R.A.PARANA DOS MOURAS	CZS.CRUZEIRO DO SUL	Rural	Inespecifico
CRUZEIRO DO SUL	CRUZEIRO DO SUL	PARANA DOS MOURAS	RODRIGUES ALVES	4013	BENEFICIO	12	x year	-77	NA	R.A.PARANA DOS MOURAS	CZS.CRUZEIRO DO SUL	Rural	Inespecifico
CRUZEIRO DO SUL	CRUZEIRO DO SUL	LUZEIRO	RODRIGUES ALVES	4038	ESTUDO	NA				R.A.LUZEIRO	CZS.CRUZEIRO DO SUL	Rural	Inespecifico			900
CRUZEIRO DO SUL	CRUZEIRO DO SUL	SAO FRANCISCO	MANCIO LIMA	2124	ESTUDO	NA				M.L.SAO FRANCISCO	CZS.CRUZEIRO DO SUL	Urban	Inespecifico			900
CRUZEIRO DO SUL	CRUZEIRO DO SUL	SAO FRANCISCO	MANCIO LIMA	2129	ESTUDO	NA				M.L.SAO FRANCISCO	CZS.CRUZEIRO DO SUL	Urban	Inespecifico			900
CRUZEIRO DO SUL	CRUZEIRO DO SUL	VALQUIRIA	RODRIGUES ALVES	4045	BENEFICIO	12	x year	-77	NA	R.A.VALQUIRIA	CZS.CRUZEIRO DO SUL	Rural	Inespecifico
CRUZEIRO DO SUL	CRUZEIRO DO SUL	PROFETA	RODRIGUES ALVES	4120	BENEFICIO	-88	NSNL	-77	NA	R.A.PROFETA	CZS.CRUZEIRO DO SUL	Rural	Inespecifico
CRUZEIRO DO SUL	CRUZEIRO DO SUL	PARANA DOS MOURAS	RODRIGUES ALVES	4006	SAUDE	1				R.A.PARANA DOS MOURAS	CZS.CRUZEIRO DO SUL	Rural	Inespecifico
CRUZEIRO DO SUL	CRUZEIRO DO SUL	SAO FRANCISCO	MANCIO LIMA	2118	ESTUDO	NA				M.L.SAO FRANCISCO	CZS.CRUZEIRO DO SUL	Urban	Inespecifico			900
CRUZEIRO DO SUL	CRUZEIRO DO SUL	LUZEIRO	RODRIGUES ALVES	4034	ESTUDO	NA				R.A.LUZEIRO	CZS.CRUZEIRO DO SUL	Rural	Inespecifico			900
CRUZEIRO DO SUL	CRUZEIRO DO SUL	BANDEIRANTE	MANCIO LIMA	2203	BENEFICIO	6	x year	-77	NA	M.L.BANDEIRANTE	CZS.CRUZEIRO DO SUL	Urban	Inespecifico
CRUZEIRO DO SUL	CRUZEIRO DO SUL	NOVA CINTRA	RODRIGUES ALVES	4103	BENEFICIO	12	x year	-77	NA	R.A.NOVA CINTRA	CZS.CRUZEIRO DO SUL	Rural	Inespecifico
CRUZEIRO DO SUL	CRUZEIRO DO SUL	NOVA CINTRA	RODRIGUES ALVES	4109	BENEFICIO	10	x year	2	days	R.A.NOVA CINTRA	CZS.CRUZEIRO DO SUL	Rural	Inespecifico	2	20	480
CRUZEIRO DO SUL	CRUZEIRO DO SUL	NOVA CINTRA	RODRIGUES ALVES	4100	BENEFICIO	12	x year	-77	NA	R.A.NOVA CINTRA	CZS.CRUZEIRO DO SUL	Rural	Inespecifico
CRUZEIRO DO SUL	CRUZEIRO DO SUL	CENTRO	MANCIO LIMA	2426	VIAGEM	2	x year	-77	NA	M.L.CENTRO	CZS.CRUZEIRO DO SUL	Urban	Inespecifico
CRUZEIRO DO SUL	CRUZEIRO DO SUL	SAO FRANCISCO	MANCIO LIMA	2104	SAUDE	2				M.L.SAO FRANCISCO	CZS.CRUZEIRO DO SUL	Urban	Inespecifico
CRUZEIRO DO SUL	CRUZEIRO DO SUL	NOVA CINTRA	RODRIGUES ALVES	4094	MALARIA	1				R.A.NOVA CINTRA	CZS.CRUZEIRO DO SUL	Rural	Inespecifico
CRUZEIRO DO SUL	CRUZEIRO DO SUL	CENTRO	MANCIO LIMA	2425	BENEFICIO	20	x year	-77	NA	M.L.CENTRO	CZS.CRUZEIRO DO SUL	Urban	Inespecifico
CRUZEIRO DO SUL	CRUZEIRO DO SUL	SAO FRANCISCO	MANCIO LIMA	2126	SAUDE	4				M.L.SAO FRANCISCO	CZS.CRUZEIRO DO SUL	Urban	Inespecifico
CRUZEIRO DO SUL	CRUZEIRO DO SUL	SERRA DO MOA	MANCIO LIMA	1054	SAUDE	3				M.L.SERRA DO MOA	CZS.CRUZEIRO DO SUL	Rural	Inespecifico
CRUZEIRO DO SUL	CRUZEIRO DO SUL	SAO FRANCISCO-PDSSS	MANCIO LIMA	1094	SAUDE	3				M.L.SAO FRANCISCO-PDSSS	CZS.CRUZEIRO DO SUL	Rural	Inespecifico
CRUZEIRO DO SUL	CRUZEIRO DO SUL	NOVA CINTRA	RODRIGUES ALVES	4108	VIAGEM	3	x year	-77	NA	R.A.NOVA CINTRA	CZS.CRUZEIRO DO SUL	Rural	Inespecifico
CRUZEIRO DO SUL	CRUZEIRO DO SUL	PROSPERIDADE-PDSSS	MANCIO LIMA	1085	ESTUDO	NA				M.L.PROSPERIDADE-PDSSS	CZS.CRUZEIRO DO SUL	Rural	Inespecifico			900
CRUZEIRO DO SUL	CRUZEIRO DO SUL	PARANA DOS MOURAS	RODRIGUES ALVES	4008	BENEFICIO	12	x year	2	days	R.A.PARANA DOS MOURAS	CZS.CRUZEIRO DO SUL	Rural	Inespecifico	2	24	576
CRUZEIRO DO SUL	CRUZEIRO DO SUL	SAO FRANCISCO	MANCIO LIMA	2102	SAUDE	1				M.L.SAO FRANCISCO	CZS.CRUZEIRO DO SUL	Urban	Inespecifico
CRUZEIRO DO SUL	CRUZEIRO DO SUL	SAO FRANCISCO	MANCIO LIMA	2129	ESTUDO	NA				M.L.SAO FRANCISCO	CZS.CRUZEIRO DO SUL	Urban	Inespecifico			900
CRUZEIRO DO SUL	CRUZEIRO DO SUL	SERINGAL AGROVILA	RODRIGUES ALVES	4052	SAUDE	15				R.A.SERINGAL AGROVILA	CZS.CRUZEIRO DO SUL	Rural	Inespecifico
CRUZEIRO DO SUL	CRUZEIRO DO SUL	NOVA CINTRA	RODRIGUES ALVES	4105	BENEFICIO	12	x year	-77	NA	R.A.NOVA CINTRA	CZS.CRUZEIRO DO SUL	Rural	Inespecifico
CRUZEIRO DO SUL	CRUZEIRO DO SUL	NOVA CINTRA	RODRIGUES ALVES	4104	SAUDE	2				R.A.NOVA CINTRA	CZS.CRUZEIRO DO SUL	Rural	Inespecifico
CRUZEIRO DO SUL	CRUZEIRO DO SUL	SAO FRANCISCO RAM	RODRIGUES ALVES	4092	SAUDE	1				R.A.SAO FRANCISCO RAM	CZS.CRUZEIRO DO SUL	Rural	Inespecifico
CRUZEIRO DO SUL	CRUZEIRO DO SUL	TORRE DA LUA	RODRIGUES ALVES	4081	BENEFICIO	12	x year	-77	NA	R.A.TORRE DA LUA	CZS.CRUZEIRO DO SUL	Rural	Inespecifico
CRUZEIRO DO SUL	CRUZEIRO DO SUL	SAO FRANCISCO	MANCIO LIMA	2147	VIAGEM	1	x week	-77	NA	M.L.SAO FRANCISCO	CZS.CRUZEIRO DO SUL	Urban	Inespecifico
CRUZEIRO DO SUL	CRUZEIRO DO SUL	SAO FRANCISCO	MANCIO LIMA	2126	ESTUDO	NA				M.L.SAO FRANCISCO	CZS.CRUZEIRO DO SUL	Urban	Inespecifico			900
CRUZEIRO DO SUL	CRUZEIRO DO SUL	NOVA CINTRA	RODRIGUES ALVES	4104	BENEFICIO	4	x year	-77	NA	R.A.NOVA CINTRA	CZS.CRUZEIRO DO SUL	Rural	Inespecifico
CRUZEIRO DO SUL	CRUZEIRO DO SUL	SAO FRANCISCO	MANCIO LIMA	2127	BENEFICIO	12	x year	-77	NA	M.L.SAO FRANCISCO	CZS.CRUZEIRO DO SUL	Urban	Inespecifico
CRUZEIRO DO SUL	CRUZEIRO DO SUL	PE-DA-TERRA	MANCIO LIMA	2801	SAUDE	1				M.L.PE-DA-TERRA	CZS.CRUZEIRO DO SUL	Rural	Inespecifico
CRUZEIRO DO SUL	CRUZEIRO DO SUL	SAO VIDAL	MANCIO LIMA	2617	MALARIA	2				M.L.SAO VIDAL	CZS.CRUZEIRO DO SUL	Urban	Inespecifico
CRUZEIRO DO SUL	CRUZEIRO DO SUL	PE-DA-TERRA	MANCIO LIMA	2809	SAUDE	3				M.L.PE-DA-TERRA	CZS.CRUZEIRO DO SUL	Rural	Inespecifico
CRUZEIRO DO SUL	CRUZEIRO DO SUL	SAO PAULO	RODRIGUES ALVES	4088	MALARIA	1				R.A.SAO PAULO	CZS.CRUZEIRO DO SUL	Rural	Inespecifico
CRUZEIRO DO SUL	CRUZEIRO DO SUL	SAO PAULO	RODRIGUES ALVES	4087	BENEFICIO	12	x year	2	days	R.A.SAO PAULO	CZS.CRUZEIRO DO SUL	Rural	Inespecifico	2	24	576
CRUZEIRO DO SUL	CRUZEIRO DO SUL	PARANA DOS MOURAS	RODRIGUES ALVES	4011	SAUDE	9				R.A.PARANA DOS MOURAS	CZS.CRUZEIRO DO SUL	Rural	Inespecifico
CRUZEIRO DO SUL	CRUZEIRO DO SUL	SAO FRANCISCO	MANCIO LIMA	2132	BENEFICIO	12	x year	-77	NA	M.L.SAO FRANCISCO	CZS.CRUZEIRO DO SUL	Urban	Inespecifico
CRUZEIRO DO SUL	CRUZEIRO DO SUL	SOCO	MANCIO LIMA	1106	SAUDE	2				M.L.SOCO	CZS.CRUZEIRO DO SUL	Rural	Inespecifico
CRUZEIRO DO SUL	CRUZEIRO DO SUL	GLEBA PARANA	RODRIGUES ALVES	4068	ESTUDO	NA				R.A.GLEBA PARANA	CZS.CRUZEIRO DO SUL	Rural	Inespecifico			900
CRUZEIRO DO SUL	CRUZEIRO DO SUL	SAO VIDAL	MANCIO LIMA	2606	SAUDE	1				M.L.SAO VIDAL	CZS.CRUZEIRO DO SUL	Urban	Inespecifico
CRUZEIRO DO SUL	CRUZEIRO DO SUL	TORRE DA LUA	RODRIGUES ALVES	4078	BENEFICIO	2	x year	-77	NA	R.A.TORRE DA LUA	CZS.CRUZEIRO DO SUL	Rural	Inespecifico
CRUZEIRO DO SUL	CRUZEIRO DO SUL	TORRE DA LUA	RODRIGUES ALVES	4077	SAUDE	1				R.A.TORRE DA LUA	CZS.CRUZEIRO DO SUL	Rural	Inespecifico
CRUZEIRO DO SUL	CRUZEIRO DO SUL	SAO FRANCISCO	MANCIO LIMA	2138	SAUDE	-88				M.L.SAO FRANCISCO	CZS.CRUZEIRO DO SUL	Urban	Inespecifico
CRUZEIRO DO SUL	CRUZEIRO DO SUL	TORRE DA LUA	RODRIGUES ALVES	4080	SAUDE	2				R.A.TORRE DA LUA	CZS.CRUZEIRO DO SUL	Rural	Inespecifico
CRUZEIRO DO SUL	CRUZEIRO DO SUL	PARANA DOS MOURAS	RODRIGUES ALVES	4003	BENEFICIO	12	x year	-77	NA	R.A.PARANA DOS MOURAS	CZS.CRUZEIRO DO SUL	Rural	Inespecifico
CRUZEIRO DO SUL	CRUZEIRO DO SUL	SAO VIDAL	MANCIO LIMA	2617	SAUDE	2				M.L.SAO VIDAL	CZS.CRUZEIRO DO SUL	Urban	Inespecifico
CRUZEIRO DO SUL	CRUZEIRO DO SUL	PROFETA	RODRIGUES ALVES	4116	BENEFICIO	-99	rare	-99	NA	R.A.PROFETA	CZS.CRUZEIRO DO SUL	Rural	Inespecifico
CRUZEIRO DO SUL	CRUZEIRO DO SUL	TORRE DA LUA	RODRIGUES ALVES	4080	BENEFICIO	12	x year	-77	NA	R.A.TORRE DA LUA	CZS.CRUZEIRO DO SUL	Rural	Inespecifico
CRUZEIRO DO SUL	CRUZEIRO DO SUL	PARANA DOS MOURAS	RODRIGUES ALVES	4012	SAUDE	6				R.A.PARANA DOS MOURAS	CZS.CRUZEIRO DO SUL	Rural	Inespecifico
CRUZEIRO DO SUL	CRUZEIRO DO SUL	SAO FRANCISCO	MANCIO LIMA	2130	SAUDE	1				M.L.SAO FRANCISCO	CZS.CRUZEIRO DO SUL	Urban	Inespecifico
CRUZEIRO DO SUL	CRUZEIRO DO SUL	GLEBA PARANA	RODRIGUES ALVES	4069	SAUDE	1				R.A.GLEBA PARANA	CZS.CRUZEIRO DO SUL	Rural	Inespecifico
CRUZEIRO DO SUL	CRUZEIRO DO SUL	VALQUIRIA	RODRIGUES ALVES	4046	SAUDE	2				R.A.VALQUIRIA	CZS.CRUZEIRO DO SUL	Rural	Inespecifico
CRUZEIRO DO SUL	CRUZEIRO DO SUL	TORRE DA LUA	RODRIGUES ALVES	4083	SAUDE	1				R.A.TORRE DA LUA	CZS.CRUZEIRO DO SUL	Rural	Inespecifico
CRUZEIRO DO SUL	CRUZEIRO DO SUL	TORRE DA LUA	RODRIGUES ALVES	4083	SAUDE	3				R.A.TORRE DA LUA	CZS.CRUZEIRO DO SUL	Rural	Inespecifico
CRUZEIRO DO SUL	CRUZEIRO DO SUL	RIO AZUL-PDSSS	MANCIO LIMA	1021	SAUDE	3				M.L.RIO AZUL-PDSSS	CZS.CRUZEIRO DO SUL	Rural	Inespecifico
CRUZEIRO DO SUL	CRUZEIRO DO SUL	CENTRO	MANCIO LIMA	2424	ESTUDO	NA				M.L.CENTRO	CZS.CRUZEIRO DO SUL	Urban	Inespecifico			900
CRUZEIRO DO SUL	CRUZEIRO DO SUL	CENTRO	MANCIO LIMA	2413	SAUDE	-88				M.L.CENTRO	CZS.CRUZEIRO DO SUL	Urban	Inespecifico
CRUZEIRO DO SUL	CRUZEIRO DO SUL	GUARANI	MANCIO LIMA	2901	TRABALHO	-88	NSNL	7	days	M.L.GUARANI	CZS.CRUZEIRO DO SUL	Urban	Inespecifico	7
CRUZEIRO DO SUL	CRUZEIRO DO SUL	PARANA DOS MOURAS	RODRIGUES ALVES	4019	BENEFICIO	12	x year	-77	NA	R.A.PARANA DOS MOURAS	CZS.CRUZEIRO DO SUL	Rural	Inespecifico
CRUZEIRO DO SUL	CRUZEIRO DO SUL	CENTRO	MANCIO LIMA	2435	ESTUDO	NA				M.L.CENTRO	CZS.CRUZEIRO DO SUL	Urban	Inespecifico			900
CRUZEIRO DO SUL	CRUZEIRO DO SUL	SAO FRANCISCO	MANCIO LIMA	2150	TRABALHO	2	x month	-77	NA	M.L.SAO FRANCISCO	CZS.CRUZEIRO DO SUL	Urban	Inespecifico			192
CRUZEIRO DO SUL	CRUZEIRO DO SUL	CENTRO	MANCIO LIMA	2410	SAUDE	2				M.L.CENTRO	CZS.CRUZEIRO DO SUL	Urban	Inespecifico
CRUZEIRO DO SUL	CRUZEIRO DO SUL	GLEBA PARANA	RODRIGUES ALVES	4061	VIAGEM	1	x year	1	mes	R.A.GLEBA PARANA	CZS.CRUZEIRO DO SUL	Rural	Inespecifico	30	30	720
CRUZEIRO DO SUL	CRUZEIRO DO SUL	PARANA DOS MOURAS	RODRIGUES ALVES	4011	BENEFICIO	12	x year	-77	NA	R.A.PARANA DOS MOURAS	CZS.CRUZEIRO DO SUL	Rural	Inespecifico
CRUZEIRO DO SUL	CRUZEIRO DO SUL	GUARANI	MANCIO LIMA	2914	SAUDE	5				M.L.GUARANI	CZS.CRUZEIRO DO SUL	Urban	Inespecifico
CRUZEIRO DO SUL	CRUZEIRO DO SUL	SAO FRANCISCO	MANCIO LIMA	2135	BENEFICIO	12	x year	-77	NA	M.L.SAO FRANCISCO	CZS.CRUZEIRO DO SUL	Urban	Inespecifico
CRUZEIRO DO SUL	CRUZEIRO DO SUL	PUCALPA	RODRIGUES ALVES	4032	BENEFICIO	12	x year	-77	NA	R.A.PUCALPA	CZS.CRUZEIRO DO SUL	Rural	Inespecifico
CRUZEIRO DO SUL	CRUZEIRO DO SUL	PARANA DOS MOURAS	RODRIGUES ALVES	4010	TRABALHO	12	x year	-77	NA	R.A.PARANA DOS MOURAS	CZS.CRUZEIRO DO SUL	Rural	Inespecifico			96
CRUZEIRO DO SUL	CRUZEIRO DO SUL	VALQUIRIA	RODRIGUES ALVES	4045	SAUDE	3				R.A.VALQUIRIA	CZS.CRUZEIRO DO SUL	Rural	Inespecifico
CRUZEIRO DO SUL	CRUZEIRO DO SUL	PARANA DOS MOURAS	RODRIGUES ALVES	4005	BENEFICIO	3	x year	-88	DNDR	R.A.PARANA DOS MOURAS	CZS.CRUZEIRO DO SUL	Rural	Inespecifico
CRUZEIRO DO SUL	CRUZEIRO DO SUL	SERRA DO MOA	MANCIO LIMA	1027	SAUDE	2				M.L.SERRA DO MOA	CZS.CRUZEIRO DO SUL	Rural	Inespecifico
CRUZEIRO DO SUL	CRUZEIRO DO SUL	VALQUIRIA	RODRIGUES ALVES	4047	SAUDE	1				R.A.VALQUIRIA	CZS.CRUZEIRO DO SUL	Rural	Inespecifico
CRUZEIRO DO SUL	CRUZEIRO DO SUL	PARANA DOS MOURAS	RODRIGUES ALVES	4001	SAUDE	1				R.A.PARANA DOS MOURAS	CZS.CRUZEIRO DO SUL	Rural	Inespecifico
CRUZEIRO DO SUL	CRUZEIRO DO SUL	PARANA DOS MOURAS	RODRIGUES ALVES	4015	BENEFICIO	12	x year	-77	NA	R.A.PARANA DOS MOURAS	CZS.CRUZEIRO DO SUL	Rural	Inespecifico
CRUZEIRO DO SUL	CRUZEIRO DO SUL	SAO PAULO	RODRIGUES ALVES	4088	VIAGEM	15	x year	3	days	R.A.SAO PAULO	CZS.CRUZEIRO DO SUL	Rural	Inespecifico	3	45	1080
CRUZEIRO DO SUL	CRUZEIRO DO SUL	PARANA DOS MOURAS	RODRIGUES ALVES	4004	BENEFICIO	12	x year	-77	NA	R.A.PARANA DOS MOURAS	CZS.CRUZEIRO DO SUL	Rural	Inespecifico
CRUZEIRO DO SUL	CRUZEIRO DO SUL	GUARANI	MANCIO LIMA	2904	ESTUDO	NA				M.L.GUARANI	CZS.CRUZEIRO DO SUL	Urban	Inespecifico			900
CRUZEIRO DO SUL	CRUZEIRO DO SUL	SEDE-PDSSS	MANCIO LIMA	1076	SAUDE	1				M.L.SEDE-PDSSS	CZS.CRUZEIRO DO SUL	Rural	Inespecifico
CRUZEIRO DO SUL	CRUZEIRO DO SUL	PARANA DOS MOURAS	RODRIGUES ALVES	4006	BENEFICIO	10	x year	-77	NA	R.A.PARANA DOS MOURAS	CZS.CRUZEIRO DO SUL	Rural	Inespecifico
CRUZEIRO DO SUL	CRUZEIRO DO SUL	SAO FRANCISCO	MANCIO LIMA	2117	SAUDE	-88				M.L.SAO FRANCISCO	CZS.CRUZEIRO DO SUL	Urban	Inespecifico
CRUZEIRO DO SUL	CRUZEIRO DO SUL	SAO FRANCISCO	MANCIO LIMA	2138	SAUDE	6				M.L.SAO FRANCISCO	CZS.CRUZEIRO DO SUL	Urban	Inespecifico
CRUZEIRO DO SUL	CRUZEIRO DO SUL	ZUMIRA	MANCIO LIMA	1078	SAUDE	12				M.L.ZUMIRA	CZS.CRUZEIRO DO SUL	Rural	Inespecifico
CRUZEIRO DO SUL	CRUZEIRO DO SUL	SAO FRANCISCO	MANCIO LIMA	2150	BENEFICIO	12	x year	-77	NA	M.L.SAO FRANCISCO	CZS.CRUZEIRO DO SUL	Urban	Inespecifico
CRUZEIRO DO SUL	CRUZEIRO DO SUL	SAO FRANCISCO RAM	RODRIGUES ALVES	4089	TRABALHO	-88	NSNL	23	days	R.A.SAO FRANCISCO RAM	CZS.CRUZEIRO DO SUL	Rural	Inespecifico	23
CRUZEIRO DO SUL	CRUZEIRO DO SUL	SERRA DO MOA	MANCIO LIMA	1043	SAUDE	1				M.L.SERRA DO MOA	CZS.CRUZEIRO DO SUL	Rural	Inespecifico
CRUZEIRO DO SUL	CRUZEIRO DO SUL	SERRA DO MOA	MANCIO LIMA	1046	SAUDE	2				M.L.SERRA DO MOA	CZS.CRUZEIRO DO SUL	Rural	Inespecifico
CRUZEIRO DO SUL	CRUZEIRO DO SUL	SERRA DO MOA	MANCIO LIMA	1044	VIAGEM	7	x year	7	days	M.L.SERRA DO MOA	CZS.CRUZEIRO DO SUL	Rural	Inespecifico	7	49	1176
CRUZEIRO DO SUL	CRUZEIRO DO SUL	SAO VIDAL	MANCIO LIMA	2609	TRABALHO	4	x month	-77	NA	M.L.SAO VIDAL	CZS.CRUZEIRO DO SUL	Urban	Inespecifico			384
CRUZEIRO DO SUL	CRUZEIRO DO SUL	SERINGAL AGROVILA	RODRIGUES ALVES	4052	SAUDE	4				R.A.SERINGAL AGROVILA	CZS.CRUZEIRO DO SUL	Rural	Inespecifico
CRUZEIRO DO SUL	CRUZEIRO DO SUL	SERRA DO MOA	MANCIO LIMA	1029	SAUDE	1				M.L.SERRA DO MOA	CZS.CRUZEIRO DO SUL	Rural	Inespecifico
CRUZEIRO DO SUL	CRUZEIRO DO SUL	GUARANI	MANCIO LIMA	2902	ESTUDO	NA				M.L.GUARANI	CZS.CRUZEIRO DO SUL	Urban	Inespecifico			900
CRUZEIRO DO SUL	CRUZEIRO DO SUL	NOVA CINTRA	RODRIGUES ALVES	4094	BENEFICIO	12	x month	-77	NA	R.A.NOVA CINTRA	CZS.CRUZEIRO DO SUL	Rural	Inespecifico
CRUZEIRO DO SUL	CRUZEIRO DO SUL	TORRE DA LUA	RODRIGUES ALVES	4077	BENEFICIO	12	x year	-77	NA	R.A.TORRE DA LUA	CZS.CRUZEIRO DO SUL	Rural	Inespecifico
CRUZEIRO DO SUL	CRUZEIRO DO SUL	GUARANI	MANCIO LIMA	2920	SAUDE	2				M.L.GUARANI	CZS.CRUZEIRO DO SUL	Urban	Inespecifico
CRUZEIRO DO SUL	CRUZEIRO DO SUL	NOVA LICAO	MANCIO LIMA	1008	BENEFICIO	4	x year	7	days	M.L.NOVA LICAO	CZS.CRUZEIRO DO SUL	Rural	Inespecifico	7	28	672
CRUZEIRO DO SUL	CRUZEIRO DO SUL	SAO FRANCISCO RAM	RODRIGUES ALVES	4091	BENEFICIO	12	x year	2	days	R.A.SAO FRANCISCO RAM	CZS.CRUZEIRO DO SUL	Rural	Inespecifico	2	24	576
CRUZEIRO DO SUL	CRUZEIRO DO SUL	SAO FRANCISCO RAM	RODRIGUES ALVES	4090	BENEFICIO	12	x year	-77	NA	R.A.SAO FRANCISCO RAM	CZS.CRUZEIRO DO SUL	Rural	Inespecifico
CRUZEIRO DO SUL	CRUZEIRO DO SUL	SEDE-PDSSS	MANCIO LIMA	1067	SAUDE	1				M.L.SEDE-PDSSS	CZS.CRUZEIRO DO SUL	Rural	Inespecifico
CRUZEIRO DO SUL	CRUZEIRO DO SUL	TORRE DA LUA	RODRIGUES ALVES	4084	VIAGEM	5	x year	3	days	R.A.TORRE DA LUA	CZS.CRUZEIRO DO SUL	Rural	Inespecifico	3	15	360
CRUZEIRO DO SUL	CRUZEIRO DO SUL	SAO PAULO	RODRIGUES ALVES	4085	BENEFICIO	12	x year	-77	NA	R.A.SAO PAULO	CZS.CRUZEIRO DO SUL	Rural	Inespecifico
CRUZEIRO DO SUL	CRUZEIRO DO SUL	PROFETA	RODRIGUES ALVES	4110	MALARIA	1				R.A.PROFETA	CZS.CRUZEIRO DO SUL	Rural	Inespecifico
CRUZEIRO DO SUL	CRUZEIRO DO SUL	PUCALPA	RODRIGUES ALVES	4028	BENEFICIO	12	x year	-77	NA	R.A.PUCALPA	CZS.CRUZEIRO DO SUL	Rural	Inespecifico
CRUZEIRO DO SUL	CRUZEIRO DO SUL	PROFETA	RODRIGUES ALVES	4117	SAUDE	1				R.A.PROFETA	CZS.CRUZEIRO DO SUL	Rural	Inespecifico
CRUZEIRO DO SUL	CRUZEIRO DO SUL	PUCALPA	RODRIGUES ALVES	4031	SAUDE	2				R.A.PUCALPA	CZS.CRUZEIRO DO SUL	Rural	Inespecifico
CRUZEIRO DO SUL	CRUZEIRO DO SUL	TORRE DA LUA	RODRIGUES ALVES	4080	SAUDE	1				R.A.TORRE DA LUA	CZS.CRUZEIRO DO SUL	Rural	Inespecifico
CRUZEIRO DO SUL	CRUZEIRO DO SUL	SAO FRANCISCO	MANCIO LIMA	2147	ESTUDO	NA				M.L.SAO FRANCISCO	CZS.CRUZEIRO DO SUL	Urban	Inespecifico			900
CRUZEIRO DO SUL	CRUZEIRO DO SUL	PROFETA	RODRIGUES ALVES	4113	TRABALHO	12	x year	-77	NA	R.A.PROFETA	CZS.CRUZEIRO DO SUL	Rural	Inespecifico			96
CRUZEIRO DO SUL	CRUZEIRO DO SUL	SAO FRANCISCO	MANCIO LIMA	2146	SAUDE	3				M.L.SAO FRANCISCO	CZS.CRUZEIRO DO SUL	Urban	Inespecifico
CRUZEIRO DO SUL	CRUZEIRO DO SUL	PROFETA	RODRIGUES ALVES	4118	BENEFICIO	12	x year	-77	NA	R.A.PROFETA	CZS.CRUZEIRO DO SUL	Rural	Inespecifico
CRUZEIRO DO SUL	CRUZEIRO DO SUL	TORRE DA LUA	RODRIGUES ALVES	4080	SAUDE	1				R.A.TORRE DA LUA	CZS.CRUZEIRO DO SUL	Rural	Inespecifico
CRUZEIRO DO SUL	CRUZEIRO DO SUL	SAO VIDAL	MANCIO LIMA	2620	MALARIA	1				M.L.SAO VIDAL	CZS.CRUZEIRO DO SUL	Urban	Inespecifico
CRUZEIRO DO SUL	CRUZEIRO DO SUL	GUARANI	MANCIO LIMA	2911	ESTUDO	NA				M.L.GUARANI	CZS.CRUZEIRO DO SUL	Urban	Inespecifico			900
CRUZEIRO DO SUL	CRUZEIRO DO SUL	TORRE DA LUA	RODRIGUES ALVES	4082	SAUDE	1				R.A.TORRE DA LUA	CZS.CRUZEIRO DO SUL	Rural	Inespecifico
CRUZEIRO DO SUL	CRUZEIRO DO SUL	PROFETA	RODRIGUES ALVES	4114	BENEFICIO	4	x year	-77	NA	R.A.PROFETA	CZS.CRUZEIRO DO SUL	Rural	Inespecifico
CRUZEIRO DO SUL	CRUZEIRO DO SUL	SERRA DO MOA	MANCIO LIMA	1032	SAUDE	2				M.L.SERRA DO MOA	CZS.CRUZEIRO DO SUL	Rural	Inespecifico
CRUZEIRO DO SUL	CRUZEIRO DO SUL	PROFETA	RODRIGUES ALVES	4111	BENEFICIO	12	x year	-77	NA	R.A.PROFETA	CZS.CRUZEIRO DO SUL	Rural	Inespecifico
CRUZEIRO DO SUL	CRUZEIRO DO SUL	VALQUIRIA	RODRIGUES ALVES	4045	SAUDE	3				R.A.VALQUIRIA	CZS.CRUZEIRO DO SUL	Rural	Inespecifico
CRUZEIRO DO SUL	CRUZEIRO DO SUL	SERRA DO MOA	MANCIO LIMA	1027	SAUDE	2				M.L.SERRA DO MOA	CZS.CRUZEIRO DO SUL	Rural	Inespecifico
CRUZEIRO DO SUL	CRUZEIRO DO SUL	PROFETA	RODRIGUES ALVES	4111	SAUDE	2				R.A.PROFETA	CZS.CRUZEIRO DO SUL	Rural	Inespecifico
CRUZEIRO DO SUL	CRUZEIRO DO SUL	PROFETA	RODRIGUES ALVES	4114	ESTUDO	NA				R.A.PROFETA	CZS.CRUZEIRO DO SUL	Rural	Inespecifico			900
CRUZEIRO DO SUL	CRUZEIRO DO SUL	SAO VIDAL	MANCIO LIMA	2620	SAUDE	2				M.L.SAO VIDAL	CZS.CRUZEIRO DO SUL	Urban	Inespecifico
CRUZEIRO DO SUL	CRUZEIRO DO SUL	PROFETA	RODRIGUES ALVES	4113	BENEFICIO	12	x year	-77	NA	R.A.PROFETA	CZS.CRUZEIRO DO SUL	Rural	Inespecifico
CRUZEIRO DO SUL	CRUZEIRO DO SUL	VALQUIRIA	RODRIGUES ALVES	4047	BENEFICIO	12	x year	-77	NA	R.A.VALQUIRIA	CZS.CRUZEIRO DO SUL	Rural	Inespecifico
CRUZEIRO DO SUL	CRUZEIRO DO SUL	SERRA DO MOA	MANCIO LIMA	1053	BENEFICIO	2	x year	3	days	M.L.SERRA DO MOA	CZS.CRUZEIRO DO SUL	Rural	Inespecifico	3	6	144
CRUZEIRO DO SUL	CRUZEIRO DO SUL	SERRA DO MOA	MANCIO LIMA	1029	VIAGEM	10	x year	1	days	M.L.SERRA DO MOA	CZS.CRUZEIRO DO SUL	Rural	Inespecifico	1	10	240
CRUZEIRO DO SUL	CRUZEIRO DO SUL	VALQUIRIA	RODRIGUES ALVES	4046	BENEFICIO	12	x year	-77	NA	R.A.VALQUIRIA	CZS.CRUZEIRO DO SUL	Rural	Inespecifico
CRUZEIRO DO SUL	CRUZEIRO DO SUL	PROFETA	RODRIGUES ALVES	4111	SAUDE	2				R.A.PROFETA	CZS.CRUZEIRO DO SUL	Rural	Inespecifico
CRUZEIRO DO SUL	CRUZEIRO DO SUL	SAO FRANCISCO	MANCIO LIMA	2123	SAUDE	1				M.L.SAO FRANCISCO	CZS.CRUZEIRO DO SUL	Urban	Inespecifico
CRUZEIRO DO SUL	CRUZEIRO DO SUL	NOVA CINTRA	RODRIGUES ALVES	4105	SAUDE	3				R.A.NOVA CINTRA	CZS.CRUZEIRO DO SUL	Rural	Inespecifico
CRUZEIRO DO SUL	CRUZEIRO DO SUL	PARANA DOS MOURAS	RODRIGUES ALVES	4017	BENEFICIO	12	x year	-77	NA	R.A.PARANA DOS MOURAS	CZS.CRUZEIRO DO SUL	Rural	Inespecifico
CRUZEIRO DO SUL	CRUZEIRO DO SUL	SAO VIDAL	MANCIO LIMA	2603	ESTUDO	NA				M.L.SAO VIDAL	CZS.CRUZEIRO DO SUL	Urban	Inespecifico			900
CRUZEIRO DO SUL	CRUZEIRO DO SUL	SAO FRANCISCO	MANCIO LIMA	2103	SAUDE	1				M.L.SAO FRANCISCO	CZS.CRUZEIRO DO SUL	Urban	Inespecifico
CRUZEIRO DO SUL	CRUZEIRO DO SUL	SAO VIDAL	MANCIO LIMA	2616	ESTUDO	NA				M.L.SAO VIDAL	CZS.CRUZEIRO DO SUL	Urban	Inespecifico			900
CRUZEIRO DO SUL	CRUZEIRO DO SUL	SAO FRANCISCO	MANCIO LIMA	2104	SAUDE	2				M.L.SAO FRANCISCO	CZS.CRUZEIRO DO SUL	Urban	Inespecifico
CRUZEIRO DO SUL	CRUZEIRO DO SUL	SAO VIDAL	MANCIO LIMA	2604	SAUDE	3				M.L.SAO VIDAL	CZS.CRUZEIRO DO SUL	Urban	Inespecifico
CRUZEIRO DO SUL	CRUZEIRO DO SUL	SAO FRANCISCO	MANCIO LIMA	2148	MALARIA	1				M.L.SAO FRANCISCO	CZS.CRUZEIRO DO SUL	Urban	Inespecifico
CRUZEIRO DO SUL	CRUZEIRO DO SUL	GUARANI	MANCIO LIMA	2909	SAUDE	4				M.L.GUARANI	CZS.CRUZEIRO DO SUL	Urban	Inespecifico
CRUZEIRO DO SUL	CRUZEIRO DO SUL	SAO FRANCISCO	MANCIO LIMA	2132	TRABALHO	1	x week	4	days	M.L.SAO FRANCISCO	CZS.CRUZEIRO DO SUL	Urban	Inespecifico	4	208	4992
CRUZEIRO DO SUL	CRUZEIRO DO SUL	SAO FRANCISCO	MANCIO LIMA	2129	SAUDE	24				M.L.SAO FRANCISCO	CZS.CRUZEIRO DO SUL	Urban	Inespecifico
CRUZEIRO DO SUL	CRUZEIRO DO SUL	SAO FRANCISCO	MANCIO LIMA	2114	SAUDE	-88				M.L.SAO FRANCISCO	CZS.CRUZEIRO DO SUL	Urban	Inespecifico
CRUZEIRO DO SUL	CRUZEIRO DO SUL	SAO FRANCISCO	MANCIO LIMA	2130	BENEFICIO	6	x year	-77	NA	M.L.SAO FRANCISCO	CZS.CRUZEIRO DO SUL	Urban	Inespecifico
CRUZEIRO DO SUL	CRUZEIRO DO SUL	TORRE DA LUA	RODRIGUES ALVES	4079	BENEFICIO	6	x year	2	days	R.A.TORRE DA LUA	CZS.CRUZEIRO DO SUL	Rural	Inespecifico	2	12	288
CRUZEIRO DO SUL	CRUZEIRO DO SUL	SAO VIDAL	MANCIO LIMA	2610	SAUDE	3				M.L.SAO VIDAL	CZS.CRUZEIRO DO SUL	Urban	Inespecifico
CRUZEIRO DO SUL	CRUZEIRO DO SUL	SERRA DO MOA	MANCIO LIMA	1040	SAUDE	1				M.L.SERRA DO MOA	CZS.CRUZEIRO DO SUL	Rural	Inespecifico
CRUZEIRO DO SUL	CRUZEIRO DO SUL	PROFETA	RODRIGUES ALVES	4114	SAUDE	1				R.A.PROFETA	CZS.CRUZEIRO DO SUL	Rural	Inespecifico
CRUZEIRO DO SUL	CRUZEIRO DO SUL	SERRA DO MOA	MANCIO LIMA	1039	BENEFICIO	6	x year	3	days	M.L.SERRA DO MOA	CZS.CRUZEIRO DO SUL	Rural	Inespecifico	3	18	432
CRUZEIRO DO SUL	CRUZEIRO DO SUL	SAO FRANCISCO	MANCIO LIMA	2118	ESTUDO	NA				M.L.SAO FRANCISCO	CZS.CRUZEIRO DO SUL	Urban	Inespecifico			900
CRUZEIRO DO SUL	CRUZEIRO DO SUL	TRES UNIDOS	MANCIO LIMA	1004	SAUDE	1				M.L.TRES UNIDOS	CZS.CRUZEIRO DO SUL	Rural	Inespecifico
CRUZEIRO DO SUL	CRUZEIRO DO SUL	TORRE DA LUA	RODRIGUES ALVES	4083	VIAGEM	2	x year	1	mes	R.A.TORRE DA LUA	CZS.CRUZEIRO DO SUL	Rural	Inespecifico	30	60	1440
CRUZEIRO DO SUL	CRUZEIRO DO SUL	PROFETA	RODRIGUES ALVES	4116	SAUDE	3				R.A.PROFETA	CZS.CRUZEIRO DO SUL	Rural	Inespecifico
CRUZEIRO DO SUL	CRUZEIRO DO SUL	TORRE DA LUA	RODRIGUES ALVES	4082	BENEFICIO	6	x year	2	days	R.A.TORRE DA LUA	CZS.CRUZEIRO DO SUL	Rural	Inespecifico	2	12	288
CRUZEIRO DO SUL	CRUZEIRO DO SUL	SAO VIDAL	MANCIO LIMA	2613	BENEFICIO	1	x month	-77	NA	M.L.SAO VIDAL	CZS.CRUZEIRO DO SUL	Urban	Inespecifico
CRUZEIRO DO SUL	CRUZEIRO DO SUL	ZUMIRA	MANCIO LIMA	1079	VIAGEM	1	x year	2	days	M.L.ZUMIRA	CZS.CRUZEIRO DO SUL	Rural	Inespecifico	2	2	48
CRUZEIRO DO SUL	CRUZEIRO DO SUL	VALQUIRIA	RODRIGUES ALVES	4046	SAUDE	1				R.A.VALQUIRIA	CZS.CRUZEIRO DO SUL	Rural	Inespecifico
CRUZEIRO DO SUL	CRUZEIRO DO SUL	SAO FRANCISCO-PDSSS	MANCIO LIMA	1094	MALARIA	-88				M.L.SAO FRANCISCO-PDSSS	CZS.CRUZEIRO DO SUL	Rural	Inespecifico
CRUZEIRO DO SUL	CRUZEIRO DO SUL	TORRE DA LUA	RODRIGUES ALVES	4080	SAUDE	1				R.A.TORRE DA LUA	CZS.CRUZEIRO DO SUL	Rural	Inespecifico
DERACRE	CRUZEIRO DO SUL	GUARANI	MANCIO LIMA	2901	TRABALHO	-88	NSNL	7	days	M.L.GUARANI	CZS.DERACRE	Urban	Rural	7
DERACRE	CRUZEIRO DO SUL	BETANIA	MANCIO LIMA	2703	TRABALHO	-77	NA	-77	NA	M.L.BETANIA	CZS.DERACRE	Urban	Rural			2080
DERACRE	CRUZEIRO DO SUL	SAO FRANCISCO	MANCIO LIMA	2114	TRABALHO	-77	NA	-77	NA	M.L.SAO FRANCISCO	CZS.DERACRE	Urban	Rural			2080
ENVIRA/AM	ENVIRA/AM	BANDEIRANTE	MANCIO LIMA	2209	VIAGEM	1	x year	5	days	M.L.BANDEIRANTE	OOA.ENVIRA/AM.ENVIRA/AM	Urban	Inespecifico	5	5	120
ENVIRA/AM	ENVIRA/AM	BANDEIRANTE	MANCIO LIMA	2206	VIAGEM	1	x year	5	days	M.L.BANDEIRANTE	OOA.ENVIRA/AM.ENVIRA/AM	Urban	Inespecifico	5	5	120
ESTIRAO DOS NAUAS	CRUZEIRO DO SUL	BAIRRO CENTRO	RODRIGUES ALVES	3042	VIAGEM	12	x year	-77	NA	R.A.BAIRRO CENTRO	CZS.ESTIRAO DOS NAUAS	Urban	Rural
FEIJO	FEIJO	BANDEIRANTE	MANCIO LIMA	2206	VIAGEM	1	x year	2	days	M.L.BANDEIRANTE	OOA.FEIJO.FEIJO	Urban	Inespecifico	2	2	48
FORMOSO	CRUZEIRO DO SUL	SAO FRANCISCO RAM	RODRIGUES ALVES	4092	MALARIA	1				R.A.SAO FRANCISCO RAM	CZS.FORMOSO	Rural	Rural
FORMOSO	CRUZEIRO DO SUL	SERRA DO MOA	MANCIO LIMA	1044	SAUDE	10				M.L.SERRA DO MOA	CZS.FORMOSO	Rural	Rural
FORTALEZA	RODRIGUES ALVES	BAIRRO CENTRO	RODRIGUES ALVES	3048	TRABALHO	1	x year	1	week	R.A.BAIRRO CENTRO	R.A.FORTALEZA	Urban	Rural	7	7	168
GENEROSA	MANCIO LIMA	JOSE MARTINS	MANCIO LIMA	2508	VIAGEM	-88	NSNL	1	days	M.L.JOSE MARTINS	M.L.GENEROSA	Urban	Rural	1
GENEROSA	MANCIO LIMA	BANDEIRANTE	MANCIO LIMA	2212	VIAGEM	24	x year	-77	NA	M.L.BANDEIRANTE	M.L.GENEROSA	Urban	Rural
GIRASSOL	MANCIO LIMA	SAO FRANCISCO-PDSSS	MANCIO LIMA	1094	TRABALHO	10	x year	1	days	M.L.SAO FRANCISCO-PDSSS	M.L.GIRASSOL	Rural	Rural	1	10	240
GLEBA IUCATAN	RODRIGUES ALVES	BAIRRO CENTRO	RODRIGUES ALVES	3043	VIAGEM	12	x month	-77	NA	R.A.BAIRRO CENTRO	R.A.GLEBA IUCATAN	Urban	Rural
GLEBA IUCATAN	RODRIGUES ALVES	BAIRRO CENTRO	RODRIGUES ALVES	3044	VIAGEM	2	x month	-77	NA	R.A.BAIRRO CENTRO	R.A.GLEBA IUCATAN	Urban	Rural
GLEBA IUCATAN	RODRIGUES ALVES	BAIRRO CENTRO	RODRIGUES ALVES	3076	VIAGEM	1	x week	-77	NA	R.A.BAIRRO CENTRO	R.A.GLEBA IUCATAN	Urban	Rural
GLEBA IUCATAN	RODRIGUES ALVES	BAIRRO CENTRO	RODRIGUES ALVES	3024	VIAGEM	12	x year	-77	NA	R.A.BAIRRO CENTRO	R.A.GLEBA IUCATAN	Urban	Rural
GLEBA IUCATAN	RODRIGUES ALVES	BAIRRO CENTRO	RODRIGUES ALVES	3090	VIAGEM	6	x year	-77	NA	R.A.BAIRRO CENTRO	R.A.GLEBA IUCATAN	Urban	Rural
GLEBA PARANA	RODRIGUES ALVES	SAO VIDAL	MANCIO LIMA	2601	TRABALHO	2	x month	-77	NA	M.L.SAO VIDAL	R.A.GLEBA PARANA	Urban	Rural			192
GLEBA PARANA	RODRIGUES ALVES	RAMAL DO BACURI	RODRIGUES ALVES	4074	ESTUDO	NA				R.A.RAMAL DO BACURI	R.A.GLEBA PARANA	Rural	Rural			900
GLEBA PARANA	RODRIGUES ALVES	GUARANI	MANCIO LIMA	2921	TRABALHO	-88	NSNL	2	days	M.L.GUARANI	R.A.GLEBA PARANA	Urban	Rural	2
GLEBA PARANA	RODRIGUES ALVES	SAO VIDAL	MANCIO LIMA	2605	VIAGEM	1	x month	-77	NA	M.L.SAO VIDAL	R.A.GLEBA PARANA	Urban	Rural
GLEBA PARANA	RODRIGUES ALVES	RAMAL DO BACURI	RODRIGUES ALVES	4074	ESTUDO	NA				R.A.RAMAL DO BACURI	R.A.GLEBA PARANA	Rural	Rural			900
GLEBA PARANA	RODRIGUES ALVES	RAMAL DO BACURI	RODRIGUES ALVES	4073	ESTUDO	NA				R.A.RAMAL DO BACURI	R.A.GLEBA PARANA	Rural	Rural			900
GLEBA PARANA	RODRIGUES ALVES	RAMAL DO BACURI	RODRIGUES ALVES	4075	ESTUDO	NA				R.A.RAMAL DO BACURI	R.A.GLEBA PARANA	Rural	Rural			900
GLEBA PARANA	RODRIGUES ALVES	RAMAL DO BACURI	RODRIGUES ALVES	4075	ESTUDO	NA				R.A.RAMAL DO BACURI	R.A.GLEBA PARANA	Rural	Rural			900
GLEBA PARANA	RODRIGUES ALVES	GUARANI	MANCIO LIMA	2921	TRABALHO	-88	NSNL	2	days	M.L.GUARANI	R.A.GLEBA PARANA	Urban	Rural	2
GUAJARA/AM	GUAJARA/AM	BETANIA	MANCIO LIMA	2701	ESTUDO	NA				M.L.BETANIA	OOA.GUAJARA/AM.GUAJARA/AM	Urban	Inespecifico			900
GUAJARA/AM	GUAJARA/AM	BAIRRO CENTRO	RODRIGUES ALVES	3114	VIAGEM	1	x month	-77	NA	R.A.BAIRRO CENTRO	OOA.GUAJARA/AM.GUAJARA/AM	Urban	Inespecifico
GUAJARA/AM	GUAJARA/AM	SAO FRANCISCO	MANCIO LIMA	2107	TRABALHO	1	x week	5	days	M.L.SAO FRANCISCO	OOA.GUAJARA/AM.GUAJARA/AM	Urban	Inespecifico	5	260	6240
GUAJARA/AM	GUAJARA/AM	BANDEIRANTE	MANCIO LIMA	2202	TRABALHO	7	x year	-77	NA	M.L.BANDEIRANTE	OOA.GUAJARA/AM.GUAJARA/AM	Urban	Inespecifico			56
GUARANI	MANCIO LIMA	PE-DA-TERRA	MANCIO LIMA	2807	SAUDE	7				M.L.PE-DA-TERRA	M.L.GUARANI	Rural	Urban
GUARANI	MANCIO LIMA	PE-DA-TERRA	MANCIO LIMA	2809	ESTUDO	NA				M.L.PE-DA-TERRA	M.L.GUARANI	Rural	Urban			900
GUARANI	MANCIO LIMA	PE-DA-TERRA	MANCIO LIMA	2803	ESTUDO	NA				M.L.PE-DA-TERRA	M.L.GUARANI	Rural	Urban			900
GUARANI	MANCIO LIMA	PE-DA-TERRA	MANCIO LIMA	2802	SAUDE	1				M.L.PE-DA-TERRA	M.L.GUARANI	Rural	Urban
GUARANI	MANCIO LIMA	PE-DA-TERRA	MANCIO LIMA	2803	MALARIA	5				M.L.PE-DA-TERRA	M.L.GUARANI	Rural	Urban
GUARANI	MANCIO LIMA	PE-DA-TERRA	MANCIO LIMA	2802	ESTUDO	NA				M.L.PE-DA-TERRA	M.L.GUARANI	Rural	Urban			900
GUARANI	MANCIO LIMA	BANDEIRANTE	MANCIO LIMA	2209	TRABALHO	-77	NA	-77	NA	M.L.BANDEIRANTE	M.L.GUARANI	Urban	Urban			2080
GUARANI	MANCIO LIMA	PE-DA-TERRA	MANCIO LIMA	2808	ESTUDO	NA				M.L.PE-DA-TERRA	M.L.GUARANI	Rural	Urban			900
GUARANI	MANCIO LIMA	PE-DA-TERRA	MANCIO LIMA	2805	SAUDE	3				M.L.PE-DA-TERRA	M.L.GUARANI	Rural	Urban
GUARANI	MANCIO LIMA	PE-DA-TERRA	MANCIO LIMA	2809	ESTUDO	NA				M.L.PE-DA-TERRA	M.L.GUARANI	Rural	Urban			900
GUARANI	MANCIO LIMA	PE-DA-TERRA	MANCIO LIMA	2806	ESTUDO	NA				M.L.PE-DA-TERRA	M.L.GUARANI	Rural	Urban			900
GUARANI	MANCIO LIMA	SAO VIDAL	MANCIO LIMA	2618	VIAGEM	1	x month	2	days	M.L.SAO VIDAL	M.L.GUARANI	Urban	Urban	2	24	576
GUARANI	MANCIO LIMA	SAO VIDAL	MANCIO LIMA	2606	ESTUDO	NA				M.L.SAO VIDAL	M.L.GUARANI	Urban	Urban			900
GUARANI	MANCIO LIMA	SOCO	MANCIO LIMA	1106	MALARIA	3				M.L.SOCO	M.L.GUARANI	Rural	Urban
GUARANI	MANCIO LIMA	PE-DA-TERRA	MANCIO LIMA	2802	ESTUDO	NA				M.L.PE-DA-TERRA	M.L.GUARANI	Rural	Urban			900
GUARANI	MANCIO LIMA	PE-DA-TERRA	MANCIO LIMA	2805	MALARIA	1				M.L.PE-DA-TERRA	M.L.GUARANI	Rural	Urban
GUARANI	MANCIO LIMA	PE-DA-TERRA	MANCIO LIMA	2805	SAUDE	6				M.L.PE-DA-TERRA	M.L.GUARANI	Rural	Urban
GUARANI	MANCIO LIMA	PE-DA-TERRA	MANCIO LIMA	2807	MALARIA	3				M.L.PE-DA-TERRA	M.L.GUARANI	Rural	Urban
GUARANI	MANCIO LIMA	PE-DA-TERRA	MANCIO LIMA	2801	ESTUDO	NA				M.L.PE-DA-TERRA	M.L.GUARANI	Rural	Urban			900
GUARANI	MANCIO LIMA	PE-DA-TERRA	MANCIO LIMA	2809	ESTUDO	NA				M.L.PE-DA-TERRA	M.L.GUARANI	Rural	Urban			900
GUARANI	MANCIO LIMA	PE-DA-TERRA	MANCIO LIMA	2805	ESTUDO	NA				M.L.PE-DA-TERRA	M.L.GUARANI	Rural	Urban			900
GUARANI	MANCIO LIMA	PE-DA-TERRA	MANCIO LIMA	2802	ESTUDO	NA				M.L.PE-DA-TERRA	M.L.GUARANI	Rural	Urban			900
GUARANI	MANCIO LIMA	PE-DA-TERRA	MANCIO LIMA	2802	MALARIA	3				M.L.PE-DA-TERRA	M.L.GUARANI	Rural	Urban
GUARANI	MANCIO LIMA	PE-DA-TERRA	MANCIO LIMA	2803	MALARIA	5				M.L.PE-DA-TERRA	M.L.GUARANI	Rural	Urban
GUARANI	MANCIO LIMA	PE-DA-TERRA	MANCIO LIMA	2801	ESTUDO	NA				M.L.PE-DA-TERRA	M.L.GUARANI	Rural	Urban			900
GUARANI	MANCIO LIMA	PE-DA-TERRA	MANCIO LIMA	2802	SAUDE	1				M.L.PE-DA-TERRA	M.L.GUARANI	Rural	Urban
GUARANI	MANCIO LIMA	PE-DA-TERRA	MANCIO LIMA	2802	MALARIA	4				M.L.PE-DA-TERRA	M.L.GUARANI	Rural	Urban
HAVAI	RODRIGUES ALVES	RAMAL DO BACURI	RODRIGUES ALVES	4073	ESTUDO	NA				R.A.RAMAL DO BACURI	R.A.HAVAI	Rural	Rural			900
HAVAI	RODRIGUES ALVES	RAMAL DO BACURI	RODRIGUES ALVES	4073	ESTUDO	NA				R.A.RAMAL DO BACURI	R.A.HAVAI	Rural	Rural			900
HAVAI	RODRIGUES ALVES	SAO VIDAL	MANCIO LIMA	2617	VIAGEM	4	x month	2	days	M.L.SAO VIDAL	R.A.HAVAI	Urban	Rural	2	96	2304
HAVAI	RODRIGUES ALVES	BAIRRO CENTRO	RODRIGUES ALVES	3037	TRABALHO	-88	NSNL	3	days	R.A.BAIRRO CENTRO	R.A.HAVAI	Urban	Rural	3
HAVAI	RODRIGUES ALVES	RAMAL DO BACURI	RODRIGUES ALVES	4074	ESTUDO	NA				R.A.RAMAL DO BACURI	R.A.HAVAI	Rural	Rural			900
HAVAI	RODRIGUES ALVES	BETANIA	MANCIO LIMA	2702	TRABALHO	12	x year	3	days	M.L.BETANIA	R.A.HAVAI	Urban	Rural	3	36	864
HAVAI	RODRIGUES ALVES	RAMAL DO BACURI	RODRIGUES ALVES	4075	ESTUDO	NA				R.A.RAMAL DO BACURI	R.A.HAVAI	Rural	Rural			900
HAVAI	RODRIGUES ALVES	BETANIA	MANCIO LIMA	2702	TRABALHO	12	x year	3	days	M.L.BETANIA	R.A.HAVAI	Urban	Rural	3	36	864
HAVAI	RODRIGUES ALVES	RAMAL DO BACURI	RODRIGUES ALVES	4075	ESTUDO	NA				R.A.RAMAL DO BACURI	R.A.HAVAI	Rural	Rural			900
HAVAI	RODRIGUES ALVES	RAMAL DO BACURI	RODRIGUES ALVES	4075	ESTUDO	NA				R.A.RAMAL DO BACURI	R.A.HAVAI	Rural	Rural			900
IGARAPE ESQUERDO	RODRIGUES ALVES	13 DE MAIO	RODRIGUES ALVES	4057	TRABALHO	-77	NA	-77	NA	R.A.13 DE MAIO	R.A.IGARAPE ESQUERDO	Rural	Rural			2080
IGARAPE ESQUERDO	RODRIGUES ALVES	13 DE MAIO	RODRIGUES ALVES	4057	TRABALHO	-77	NA	-77	NA	R.A.13 DE MAIO	R.A.IGARAPE ESQUERDO	Rural	Rural			2080
IGARAPE ESQUERDO	RODRIGUES ALVES	BAIRRO CENTRO	RODRIGUES ALVES	3069	VIAGEM	12	x year	3	days	R.A.BAIRRO CENTRO	R.A.IGARAPE ESQUERDO	Urban	Rural	3	36	864
IGARAPE ESQUERDO	RODRIGUES ALVES	NOVA CINTRA	RODRIGUES ALVES	4106	TRABALHO	10	x year	-77	NA	R.A.NOVA CINTRA	R.A.IGARAPE ESQUERDO	Rural	Rural			80
IGARAPE ESQUERDO	RODRIGUES ALVES	PROFETA	RODRIGUES ALVES	4111	TRABALHO	-77	NA	-77	NA	R.A.PROFETA	R.A.IGARAPE ESQUERDO	Rural	Rural			2080
IGARAPE ESQUERDO	RODRIGUES ALVES	NOVA CINTRA	RODRIGUES ALVES	4107	TRABALHO	10	x year	-77	NA	R.A.NOVA CINTRA	R.A.IGARAPE ESQUERDO	Rural	Rural			80
IGARAPE ESQUERDO	RODRIGUES ALVES	NOVA CINTRA	RODRIGUES ALVES	4097	TRABALHO	12	x year	1	week	R.A.NOVA CINTRA	R.A.IGARAPE ESQUERDO	Rural	Rural	7	84	2016
IGARAPE ESQUERDO	RODRIGUES ALVES	NOVA CINTRA	RODRIGUES ALVES	4097	TRABALHO	12	x year	1	week	R.A.NOVA CINTRA	R.A.IGARAPE ESQUERDO	Rural	Rural	7	84	2016
IGARAPE ESQUERDO	RODRIGUES ALVES	PROFETA	RODRIGUES ALVES	4115	TRABALHO	5	x year	1	week	R.A.PROFETA	R.A.IGARAPE ESQUERDO	Rural	Rural	7	35	840
IGARAPE ESQUERDO	RODRIGUES ALVES	PROFETA	RODRIGUES ALVES	4112	TRABALHO	1	x week	5	days	R.A.PROFETA	R.A.IGARAPE ESQUERDO	Rural	Rural	5	260	6240
IGARAPE ESQUERDO	RODRIGUES ALVES	PROFETA	RODRIGUES ALVES	4112	TRABALHO	1	x week	-77	NA	R.A.PROFETA	R.A.IGARAPE ESQUERDO	Rural	Rural			416
IGARAPE ESQUERDO	RODRIGUES ALVES	PROFETA	RODRIGUES ALVES	4111	VIAGEM	2	x year	-77	NA	R.A.PROFETA	R.A.IGARAPE ESQUERDO	Rural	Rural
IGARAPE GRANDE	RODRIGUES ALVES	BAIRRO CENTRO	RODRIGUES ALVES	3005	VIAGEM	-88	NSNL	2	days	R.A.BAIRRO CENTRO	R.A.IGARAPE GRANDE	Urban	Rural	2
IGARAPE PRETO	RODRIGUES ALVES	SAO FRANCISCO RAM	RODRIGUES ALVES	4091	VIAGEM	3	x year	1	week	R.A.SAO FRANCISCO RAM	R.A.IGARAPE PRETO	Rural	Rural	7	21	504
IPIXUNA/AM	IPIXUNA/AM	SAO FRANCISCO	MANCIO LIMA	2132	VIAGEM	1	x year	2	meses	M.L.SAO FRANCISCO	OOA.IPIXUNA/AM.IPIXUNA/AM	Urban	Inespecifico	60	60	1440
IPIXUNA/AM	IPIXUNA/AM	SAO VIDAL	MANCIO LIMA	2613	VIAGEM	1	x year	14	days	M.L.SAO VIDAL	OOA.IPIXUNA/AM.IPIXUNA/AM	Urban	Inespecifico	14	14	336
IRACEMA	MANCIO LIMA	SAO FRANCISCO	MANCIO LIMA	2140	TRABALHO	-77	NA	-77	NA	M.L.SAO FRANCISCO	M.L.IRACEMA	Urban	Urban			2080
ISAIAS	RODRIGUES ALVES	TORRE DA LUA	RODRIGUES ALVES	4080	ESTUDO	NA				R.A.TORRE DA LUA	R.A.ISAIAS	Rural	Rural			900
JOSE MARTINS	MANCIO LIMA	SAO VIDAL	MANCIO LIMA	2618	ESTUDO	NA				M.L.SAO VIDAL	M.L.JOSE MARTINS	Urban	Urban			900
JOSE MARTINS	MANCIO LIMA	CENTRO	MANCIO LIMA	2424	ESTUDO	NA				M.L.CENTRO	M.L.JOSE MARTINS	Urban	Urban			900
JOSE MARTINS	MANCIO LIMA	CENTRO	MANCIO LIMA	2437	ESTUDO	NA				M.L.CENTRO	M.L.JOSE MARTINS	Urban	Urban			900
JOSE MARTINS	MANCIO LIMA	SAO VIDAL	MANCIO LIMA	2608	ESTUDO	NA				M.L.SAO VIDAL	M.L.JOSE MARTINS	Urban	Urban			900
JOSE MARTINS	MANCIO LIMA	CENTRO	MANCIO LIMA	2422	ESTUDO	NA				M.L.CENTRO	M.L.JOSE MARTINS	Urban	Urban			900
JOSE MARTINS	MANCIO LIMA	SAO FRANCISCO	MANCIO LIMA	2151	ESTUDO	NA				M.L.SAO FRANCISCO	M.L.JOSE MARTINS	Urban	Urban			900
JOSE MARTINS	MANCIO LIMA	SAO VIDAL	MANCIO LIMA	2619	ESTUDO	NA				M.L.SAO VIDAL	M.L.JOSE MARTINS	Urban	Urban			900
JOSE MARTINS	MANCIO LIMA	BANDEIRANTE	MANCIO LIMA	2208	ESTUDO	NA				M.L.BANDEIRANTE	M.L.JOSE MARTINS	Urban	Urban			900
JOSE MARTINS	MANCIO LIMA	BANDEIRANTE	MANCIO LIMA	2214	ESTUDO	NA				M.L.BANDEIRANTE	M.L.JOSE MARTINS	Urban	Urban			900
JOSE MARTINS	MANCIO LIMA	SAO VIDAL	MANCIO LIMA	2608	ESTUDO	NA				M.L.SAO VIDAL	M.L.JOSE MARTINS	Urban	Urban			900
JOSE MARTINS	MANCIO LIMA	BANDEIRANTE	MANCIO LIMA	2213	ESTUDO	NA				M.L.BANDEIRANTE	M.L.JOSE MARTINS	Urban	Urban			900
JOSE MARTINS	MANCIO LIMA	SAO VIDAL	MANCIO LIMA	2607	ESTUDO	NA				M.L.SAO VIDAL	M.L.JOSE MARTINS	Urban	Urban			900
JOSE MARTINS	MANCIO LIMA	BANDEIRANTE	MANCIO LIMA	2208	ESTUDO	NA				M.L.BANDEIRANTE	M.L.JOSE MARTINS	Urban	Urban			900
JOSE MARTINS	MANCIO LIMA	BANDEIRANTE	MANCIO LIMA	2204	ESTUDO	NA				M.L.BANDEIRANTE	M.L.JOSE MARTINS	Urban	Urban			900
JOSE MARTINS	MANCIO LIMA	SERRA DO MOA	MANCIO LIMA	1031	ESTUDO	NA				M.L.SERRA DO MOA	M.L.JOSE MARTINS	Rural	Urban			900
JOSE MARTINS	MANCIO LIMA	SAO FRANCISCO	MANCIO LIMA	2101	ESTUDO	NA				M.L.SAO FRANCISCO	M.L.JOSE MARTINS	Urban	Urban			900
JOSE MARTINS	MANCIO LIMA	SAO VIDAL	MANCIO LIMA	2611	ESTUDO	NA				M.L.SAO VIDAL	M.L.JOSE MARTINS	Urban	Urban			900
JOSE MARTINS	MANCIO LIMA	RIO AZUL-PDSSS	MANCIO LIMA	1021	ESTUDO	NA				M.L.RIO AZUL-PDSSS	M.L.JOSE MARTINS	Rural	Urban			900
JOSE MARTINS	MANCIO LIMA	SEDE-PDSSS	MANCIO LIMA	1068	ESTUDO	NA				M.L.SEDE-PDSSS	M.L.JOSE MARTINS	Rural	Urban			900
JOSE MARTINS	MANCIO LIMA	BANDEIRANTE	MANCIO LIMA	2208	ESTUDO	NA				M.L.BANDEIRANTE	M.L.JOSE MARTINS	Urban	Urban			900
JOSE MARTINS	MANCIO LIMA	SERRA DO MOA	MANCIO LIMA	1031	ESTUDO	NA				M.L.SERRA DO MOA	M.L.JOSE MARTINS	Rural	Urban			900
JOSE MARTINS	MANCIO LIMA	CENTRO	MANCIO LIMA	2424	ESTUDO	NA				M.L.CENTRO	M.L.JOSE MARTINS	Urban	Urban			900
JOSE MARTINS	MANCIO LIMA	CENTRO	MANCIO LIMA	2416	ESTUDO	NA				M.L.CENTRO	M.L.JOSE MARTINS	Urban	Urban			900
JOSE MARTINS	MANCIO LIMA	SEDE-PDSSS	MANCIO LIMA	1068	ESTUDO	NA				M.L.SEDE-PDSSS	M.L.JOSE MARTINS	Rural	Urban			900
JOSE MARTINS	MANCIO LIMA	SAO VIDAL	MANCIO LIMA	2618	ESTUDO	NA				M.L.SAO VIDAL	M.L.JOSE MARTINS	Urban	Urban			900
JOSE MARTINS	MANCIO LIMA	SAO VIDAL	MANCIO LIMA	2605	ESTUDO	NA				M.L.SAO VIDAL	M.L.JOSE MARTINS	Urban	Urban			900
JOSE MARTINS	MANCIO LIMA	RIO AZUL-PDSSS	MANCIO LIMA	1021	ESTUDO	NA				M.L.RIO AZUL-PDSSS	M.L.JOSE MARTINS	Rural	Urban			900
JOSE MARTINS	MANCIO LIMA	SAO VIDAL	MANCIO LIMA	2614	ESTUDO	NA				M.L.SAO VIDAL	M.L.JOSE MARTINS	Urban	Urban			900
JOSE MARTINS	MANCIO LIMA	BANDEIRANTE	MANCIO LIMA	2208	ESTUDO	NA				M.L.BANDEIRANTE	M.L.JOSE MARTINS	Urban	Urban			900
JOSE MARTINS	MANCIO LIMA	RIO AZUL-PDSSS	MANCIO LIMA	1022	ESTUDO	NA				M.L.RIO AZUL-PDSSS	M.L.JOSE MARTINS	Rural	Urban			900
JOSE MARTINS	MANCIO LIMA	BANDEIRANTE	MANCIO LIMA	2204	ESTUDO	NA				M.L.BANDEIRANTE	M.L.JOSE MARTINS	Urban	Urban			900
JOSE MARTINS	MANCIO LIMA	CENTRO	MANCIO LIMA	2436	ESTUDO	NA				M.L.CENTRO	M.L.JOSE MARTINS	Urban	Urban			900
JOSE MARTINS	MANCIO LIMA	SAO VIDAL	MANCIO LIMA	2607	ESTUDO	NA				M.L.SAO VIDAL	M.L.JOSE MARTINS	Urban	Urban			900
JOSE MARTINS	MANCIO LIMA	RIO AZUL-PDSSS	MANCIO LIMA	1023	ESTUDO	NA				M.L.RIO AZUL-PDSSS	M.L.JOSE MARTINS	Rural	Urban			900
JOSE MARTINS	MANCIO LIMA	CENTRO	MANCIO LIMA	2406	ESTUDO	NA				M.L.CENTRO	M.L.JOSE MARTINS	Urban	Urban			900
JOSE MARTINS	MANCIO LIMA	CENTRO	MANCIO LIMA	2415	ESTUDO	NA				M.L.CENTRO	M.L.JOSE MARTINS	Urban	Urban			900
JOSE MARTINS	MANCIO LIMA	BANDEIRANTE	MANCIO LIMA	2212	ESTUDO	NA				M.L.BANDEIRANTE	M.L.JOSE MARTINS	Urban	Urban			900
JOSE MARTINS	MANCIO LIMA	BANDEIRANTE	MANCIO LIMA	2204	ESTUDO	NA				M.L.BANDEIRANTE	M.L.JOSE MARTINS	Urban	Urban			900
JOSE MARTINS	MANCIO LIMA	BANDEIRANTE	MANCIO LIMA	2214	ESTUDO	NA				M.L.BANDEIRANTE	M.L.JOSE MARTINS	Urban	Urban			900
JOSE MARTINS	MANCIO LIMA	SAO VIDAL	MANCIO LIMA	2623	ESTUDO	NA				M.L.SAO VIDAL	M.L.JOSE MARTINS	Urban	Urban			900
JOSE MARTINS	MANCIO LIMA	BANDEIRANTE	MANCIO LIMA	2202	ESTUDO	NA				M.L.BANDEIRANTE	M.L.JOSE MARTINS	Urban	Urban			900
JOSE MARTINS	MANCIO LIMA	BANDEIRANTE	MANCIO LIMA	2204	ESTUDO	NA				M.L.BANDEIRANTE	M.L.JOSE MARTINS	Urban	Urban			900
JOSE MARTINS	MANCIO LIMA	SAO VIDAL	MANCIO LIMA	2614	ESTUDO	NA				M.L.SAO VIDAL	M.L.JOSE MARTINS	Urban	Urban			900
LAGO DO MUJU	CRUZEIRO DO SUL	SERINGAL AGROVILA	RODRIGUES ALVES	4052	TRABALHO	-77	NA	-77	NA	R.A.SERINGAL AGROVILA	CZS.LAGO DO MUJU	Rural	Rural			2080
LAGO DO MUJU	CRUZEIRO DO SUL	VALQUIRIA	RODRIGUES ALVES	4046	TRABALHO	12	x year	-77	NA	R.A.VALQUIRIA	CZS.LAGO DO MUJU	Rural	Rural			96
LUZEIRO	RODRIGUES ALVES	BAIRRO CENTRO	RODRIGUES ALVES	3047	VIAGEM	3	x month	1	days	R.A.BAIRRO CENTRO	R.A.LUZEIRO	Urban	Rural	1	36	864
MANAUS	MANAUS	NOVA CINTRA	RODRIGUES ALVES	4103	VIAGEM	1	x year	6	meses	R.A.NOVA CINTRA	OOA.MANAUS.MANAUS	Rural	Inespecifico	180	180	4320
MANAUS	MANAUS	BANDEIRANTE	MANCIO LIMA	2213	VIAGEM	1	x year	8	meses	M.L.BANDEIRANTE	OOA.MANAUS.MANAUS	Urban	Inespecifico	240	240	5760
MANAUS	MANAUS	PROSPERIDADE-PDSSS	MANCIO LIMA	1072	VIAGEM	1	x year	15	days	M.L.PROSPERIDADE-PDSSS	OOA.MANAUS.MANAUS	Rural	Inespecifico	15	15	360
MANAUS	MANAUS	CENTRO	MANCIO LIMA	2437	SAUDE	12				M.L.CENTRO	OOA.MANAUS.MANAUS	Urban	Inespecifico
MANAUS	MANAUS	NOVA CINTRA	RODRIGUES ALVES	4103	SAUDE	1				R.A.NOVA CINTRA	OOA.MANAUS.MANAUS	Rural	Inespecifico
MANCIO LIMA	MANCIO LIMA	MANCIO LIMA	MANCIO LIMA	1003	OUTRO	1				M.L.MANCIO LIMA	M.L.MANCIO LIMA	Rural	Rural
MANCIO LIMA	MANCIO LIMA	MANCIO LIMA	MANCIO LIMA	1016	OUTRO	1				M.L.MANCIO LIMA	M.L.MANCIO LIMA	Rural	Rural
MANCIO LIMA	MANCIO LIMA	MANCIO LIMA	MANCIO LIMA	1086	OUTRO	1				M.L.MANCIO LIMA	M.L.MANCIO LIMA	Rural	Rural
MANCIO LIMA	MANCIO LIMA	MANCIO LIMA	MANCIO LIMA	1089	OUTRO	2				M.L.MANCIO LIMA	M.L.MANCIO LIMA	Rural	Rural
MANCIO LIMA	MANCIO LIMA	MANCIO LIMA	MANCIO LIMA	2408	OUTRO	1				M.L.MANCIO LIMA	M.L.MANCIO LIMA	Rural	Rural
MANCIO LIMA	MANCIO LIMA	MANCIO LIMA	MANCIO LIMA	1046	OUTRO	2				M.L.MANCIO LIMA	M.L.MANCIO LIMA	Rural	Rural
MARECHAL THAUMATURGO	MARECHAL THAUMATURGO	BAIRRO CENTRO	RODRIGUES ALVES	3021	TRABALHO	12	x year	3	days	R.A.BAIRRO CENTRO	OOA.MARECHAL THAUMATURGO.MARECHAL THAUMATURGO	Urban	Inespecifico	3	36	864
MARECHAL THAUMATURGO	MARECHAL THAUMATURGO	SAO FRANCISCO	MANCIO LIMA	2140	VIAGEM	1	x year	3	days	M.L.SAO FRANCISCO	OOA.MARECHAL THAUMATURGO.MARECHAL THAUMATURGO	Urban	Inespecifico	3	3	72
MARIANA DE BAIXO	CRUZEIRO DO SUL	BANDEIRANTE	MANCIO LIMA	2203	TRABALHO	10	x month	-77	NA	M.L.BANDEIRANTE	CZS.MARIANA DE BAIXO	Urban	Rural			960
MARIANA DE BAIXO	CRUZEIRO DO SUL	PE-DA-TERRA	MANCIO LIMA	2809	TRABALHO	-88	NSNL	1	days	M.L.PE-DA-TERRA	CZS.MARIANA DE BAIXO	Rural	Rural	1
MARIANA DE BAIXO	CRUZEIRO DO SUL	PE-DA-TERRA	MANCIO LIMA	2809	TRABALHO	-88	NSNL	1	day	M.L.PE-DA-TERRA	CZS.MARIANA DE BAIXO	Rural	Rural	1
MEIA DUZIA	MANCIO LIMA	CONCEICAO-PDSSS	MANCIO LIMA	1056	MALARIA	1				M.L.CONCEICAO-PDSSS	M.L.MEIA DUZIA	Rural	Rural
MEIA DUZIA	MANCIO LIMA	RIO AZUL-PDSSS	MANCIO LIMA	1020	MALARIA	3				M.L.RIO AZUL-PDSSS	M.L.MEIA DUZIA	Rural	Rural
MEIA DUZIA	MANCIO LIMA	RIO AZUL-PDSSS	MANCIO LIMA	1020	SAUDE	3				M.L.RIO AZUL-PDSSS	M.L.MEIA DUZIA	Rural	Rural
MEIA DUZIA	MANCIO LIMA	SEDE-PDSSS	MANCIO LIMA	1064	VIAGEM	10	x year	2	days	M.L.SEDE-PDSSS	M.L.MEIA DUZIA	Rural	Rural	2	20	480
MIRITIZAL	CRUZEIRO DO SUL	BAIRRO CENTRO	RODRIGUES ALVES	3002	TRABALHO	2	x month	-88	DNDR	R.A.BAIRRO CENTRO	CZS.MIRITIZAL	Urban	Rural
MIRITIZAL	CRUZEIRO DO SUL	BAIRRO CENTRO	RODRIGUES ALVES	3002	TRABALHO	2	x month	-88	DNDR	R.A.BAIRRO CENTRO	CZS.MIRITIZAL	Urban	Urban
NATAL	NATAL	BAIRRO CENTRO	RODRIGUES ALVES	3070	VIAGEM	1	x year	1	week	R.A.BAIRRO CENTRO	OOA.NATAL.NATAL	Urban	Inespecifico	7	7	168
NOVA CINTRA	MANCIO LIMA	NOVA CINTRA	RODRIGUES ALVES	4094	MALARIA	1				R.A.NOVA CINTRA	M.L.NOVA CINTRA	Rural	Rural
NOVA CINTRA	RODRIGUES ALVES	SERINGAL AGROVILA	RODRIGUES ALVES	4051	ESTUDO	NA				R.A.SERINGAL AGROVILA	R.A.NOVA CINTRA	Rural	Rural			900
NOVA CINTRA	RODRIGUES ALVES	BAIRRO CENTRO	RODRIGUES ALVES	3023	VIAGEM	2	x month	-77	NA	R.A.BAIRRO CENTRO	R.A.NOVA CINTRA	Urban	Rural
NOVA CINTRA	RODRIGUES ALVES	SERINGAL AGROVILA	RODRIGUES ALVES	4050	ESTUDO	NA				R.A.SERINGAL AGROVILA	R.A.NOVA CINTRA	Rural	Rural			900
NOVA CINTRA	RODRIGUES ALVES	BAIRRO CENTRO	RODRIGUES ALVES	3018	VIAGEM	2	x month	2	days	R.A.BAIRRO CENTRO	R.A.NOVA CINTRA	Urban	Rural	2	48	1152
NOVA CINTRA	RODRIGUES ALVES	LUZEIRO	RODRIGUES ALVES	4035	ESTUDO	NA				R.A.LUZEIRO	R.A.NOVA CINTRA	Rural	Rural			900
NOVA CINTRA	RODRIGUES ALVES	LUZEIRO	RODRIGUES ALVES	4033	TRABALHO	-77	NA	-77	NA	R.A.LUZEIRO	R.A.NOVA CINTRA	Rural	Rural			2080
NOVA CINTRA	RODRIGUES ALVES	LUZEIRO	RODRIGUES ALVES	4038	ESTUDO	NA				R.A.LUZEIRO	R.A.NOVA CINTRA	Rural	Rural			900
NOVA CINTRA	RODRIGUES ALVES	LUZEIRO	RODRIGUES ALVES	4038	ESTUDO	NA				R.A.LUZEIRO	R.A.NOVA CINTRA	Rural	Rural			900
NOVA CINTRA	RODRIGUES ALVES	LUZEIRO	RODRIGUES ALVES	4038	ESTUDO	NA				R.A.LUZEIRO	R.A.NOVA CINTRA	Rural	Rural			900
NOVA CINTRA	RODRIGUES ALVES	LUZEIRO	RODRIGUES ALVES	4042	ESTUDO	NA				R.A.LUZEIRO	R.A.NOVA CINTRA	Rural	Rural			900
NOVA CINTRA	RODRIGUES ALVES	LUZEIRO	RODRIGUES ALVES	4035	ESTUDO	NA				R.A.LUZEIRO	R.A.NOVA CINTRA	Rural	Rural			900
NOVA CINTRA	RODRIGUES ALVES	VALQUIRIA	RODRIGUES ALVES	4046	ESTUDO	NA				R.A.VALQUIRIA	R.A.NOVA CINTRA	Rural	Rural			900
NOVA CINTRA	RODRIGUES ALVES	BAIRRO CENTRO	RODRIGUES ALVES	3095	TRABALHO	15	x month	-77	NA	R.A.BAIRRO CENTRO	R.A.NOVA CINTRA	Urban	Rural			1440
NOVA CINTRA	RODRIGUES ALVES	SERINGAL AGROVILA	RODRIGUES ALVES	4052	ESTUDO	NA				R.A.SERINGAL AGROVILA	R.A.NOVA CINTRA	Rural	Rural			900
NOVA CINTRA	RODRIGUES ALVES	BAIRRO CENTRO	RODRIGUES ALVES	3074	TRABALHO	2	x year	-77	NA	R.A.BAIRRO CENTRO	R.A.NOVA CINTRA	Urban	Rural			16
NOVA CINTRA	RODRIGUES ALVES	LUZEIRO	RODRIGUES ALVES	4041	TRABALHO	5	x year	7	days	R.A.LUZEIRO	R.A.NOVA CINTRA	Rural	Rural	7	35	840
NOVA CINTRA	RODRIGUES ALVES	VALQUIRIA	RODRIGUES ALVES	4046	ESTUDO	NA				R.A.VALQUIRIA	R.A.NOVA CINTRA	Rural	Rural			900
NOVA CINTRA	RODRIGUES ALVES	BAIRRO CENTRO	RODRIGUES ALVES	3103	VIAGEM	5	x week	-77	NA	R.A.BAIRRO CENTRO	R.A.NOVA CINTRA	Urban	Rural
NOVA CINTRA	RODRIGUES ALVES	LUZEIRO	RODRIGUES ALVES	4042	ESTUDO	NA				R.A.LUZEIRO	R.A.NOVA CINTRA	Rural	Rural			900
NOVA CINTRA	RODRIGUES ALVES	BAIRRO CENTRO	RODRIGUES ALVES	3096	TRABALHO	-77	NA	-77	NA	R.A.BAIRRO CENTRO	R.A.NOVA CINTRA	Urban	Rural			2080
NOVA CINTRA	RODRIGUES ALVES	BAIRRO CENTRO	RODRIGUES ALVES	3096	OUTRO	-77	NA	-77	NA	R.A.BAIRRO CENTRO	R.A.NOVA CINTRA	Urban	Rural
NOVA CINTRA	RODRIGUES ALVES	BAIRRO CENTRO	RODRIGUES ALVES	3078	VIAGEM	3	x month	3	days	R.A.BAIRRO CENTRO	R.A.NOVA CINTRA	Urban	Rural	3	108	2592
NOVA CINTRA	RODRIGUES ALVES	LUZEIRO	RODRIGUES ALVES	4042	ESTUDO	NA				R.A.LUZEIRO	R.A.NOVA CINTRA	Rural	Rural			900
NOVA CINTRA	RODRIGUES ALVES	LUZEIRO	RODRIGUES ALVES	4038	ESTUDO	NA				R.A.LUZEIRO	R.A.NOVA CINTRA	Rural	Rural			900
NOVA CINTRA	RODRIGUES ALVES	SERINGAL AGROVILA	RODRIGUES ALVES	4052	ESTUDO	NA				R.A.SERINGAL AGROVILA	R.A.NOVA CINTRA	Rural	Rural			900
NOVA CINTRA	RODRIGUES ALVES	SERINGAL AGROVILA	RODRIGUES ALVES	4051	ESTUDO	NA				R.A.SERINGAL AGROVILA	R.A.NOVA CINTRA	Rural	Rural			900
NOVA CINTRA	RODRIGUES ALVES	LUZEIRO	RODRIGUES ALVES	4035	ESTUDO	NA				R.A.LUZEIRO	R.A.NOVA CINTRA	Rural	Rural			900
NOVA CINTRA	RODRIGUES ALVES	VALQUIRIA	RODRIGUES ALVES	4045	ESTUDO	NA				R.A.VALQUIRIA	R.A.NOVA CINTRA	Rural	Rural			900
NOVA CINTRA	RODRIGUES ALVES	VALQUIRIA	RODRIGUES ALVES	4046	ESTUDO	NA				R.A.VALQUIRIA	R.A.NOVA CINTRA	Rural	Rural			900
NOVA LICAO	MANCIO LIMA	BARRO VERMELHO	MANCIO LIMA	1019	ESTUDO	NA				M.L.BARRO VERMELHO	M.L.NOVA LICAO	Rural	Rural			900
NOVA LICAO	MANCIO LIMA	BARRO VERMELHO	MANCIO LIMA	1019	ESTUDO	NA				M.L.BARRO VERMELHO	M.L.NOVA LICAO	Rural	Rural			900
NOVA LICAO	MANCIO LIMA	BARRO VERMELHO	MANCIO LIMA	1019	ESTUDO	NA				M.L.BARRO VERMELHO	M.L.NOVA LICAO	Rural	Rural			900
NOVA LICAO	MANCIO LIMA	BARRO VERMELHO	MANCIO LIMA	1019	ESTUDO	NA				M.L.BARRO VERMELHO	M.L.NOVA LICAO	Rural	Rural			900
NOVA LICAO	MANCIO LIMA	BARRO VERMELHO	MANCIO LIMA	1019	ESTUDO	NA				M.L.BARRO VERMELHO	M.L.NOVA LICAO	Rural	Rural			900
PARANA DO PENTECOSTE	MANCIO LIMA	SAO FRANCISCO	MANCIO LIMA	2104	TRABALHO	1	x week	1	week	M.L.SAO FRANCISCO	M.L.PARANA DO PENTECOSTE	Urban	Rural	7	364	8736
PARANA DO PENTECOSTE	MANCIO LIMA	SAO FRANCISCO	MANCIO LIMA	2119	VIAGEM	1	x year	3	days	M.L.SAO FRANCISCO	M.L.PARANA DO PENTECOSTE	Urban	Rural	3	3	72
PARANA DOS MOURAS	RODRIGUES ALVES	SAO FRANCISCO RAM	RODRIGUES ALVES	4091	VIAGEM	3	x year	1	week	R.A.SAO FRANCISCO RAM	R.A.PARANA DOS MOURAS	Rural	Rural	7	21	504
PARANA DOS MOURAS	RODRIGUES ALVES	BAIRRO CENTRO	RODRIGUES ALVES	3068	TRABALHO	12	x year	1	week	R.A.BAIRRO CENTRO	R.A.PARANA DOS MOURAS	Urban	Rural	7	84	2016
PARANA DOS MOURAS	RODRIGUES ALVES	BAIRRO CENTRO	RODRIGUES ALVES	3110	TRABALHO	1	x month	3	days	R.A.BAIRRO CENTRO	R.A.PARANA DOS MOURAS	Urban	Rural	3	36	864
PARANA DOS MOURAS	RODRIGUES ALVES	BAIRRO CENTRO	RODRIGUES ALVES	3105	TRABALHO	-88	NSNL	8	days	R.A.BAIRRO CENTRO	R.A.PARANA DOS MOURAS	Urban	Rural	8
PARANA DOS MOURAS	RODRIGUES ALVES	BAIRRO CENTRO	RODRIGUES ALVES	3110	TRABALHO	12	x year	3	days	R.A.BAIRRO CENTRO	R.A.PARANA DOS MOURAS	Urban	Rural	3	36	864
PARANA DOS MOURAS	RODRIGUES ALVES	BAIRRO CENTRO	RODRIGUES ALVES	3006	VIAGEM	8	x month	-77	NA	R.A.BAIRRO CENTRO	R.A.PARANA DOS MOURAS	Urban	Rural
PARANA DOS MOURAS	RODRIGUES ALVES	GLEBA PARANA	RODRIGUES ALVES	4070	TRABALHO	48	x year	2	days	R.A.GLEBA PARANA	R.A.PARANA DOS MOURAS	Rural	Rural	2	96	2304
PARANA DOS MOURAS	RODRIGUES ALVES	BAIRRO CENTRO	RODRIGUES ALVES	3045	TRABALHO	1	x year	1	week	R.A.BAIRRO CENTRO	R.A.PARANA DOS MOURAS	Urban	Rural	7	7	168
PAVAO	RODRIGUES ALVES	PARANA DOS MOURAS	RODRIGUES ALVES	4008	TRABALHO	2	x year	2	weeks	R.A.PARANA DOS MOURAS	R.A.PAVAO	Rural	Rural	14	28	672
PAVAO	RODRIGUES ALVES	PARANA DOS MOURAS	RODRIGUES ALVES	4014	TRABALHO	-77	NA	-77	NA	R.A.PARANA DOS MOURAS	R.A.PAVAO	Rural	Rural			2080
PE-DA-TERRA	MANCIO LIMA	BAIRRO CENTRO	RODRIGUES ALVES	3026	VIAGEM	3	x week	-77	NA	R.A.BAIRRO CENTRO	M.L.PE-DA-TERRA	Urban	Rural
PERU	PERU	CENTRO	MANCIO LIMA	2417	VIAGEM	1	x year	1	mes	M.L.CENTRO	OOA.PERU.PERU	Urban	Inespecifico	30	30	720
PLACIDO DE CASTRO	PLACIDO DE CASTRO	SERRA DO MOA	MANCIO LIMA	1034	VIAGEM	1	x year	1	mes	M.L.SERRA DO MOA	OOA.PLACIDO DE CASTRO.PLACIDO DE CASTRO	Rural	Inespecifico	30	30	720
POLO-AGROFLORESTAL	MANCIO LIMA	BANDEIRANTE	MANCIO LIMA	2208	VIAGEM	3	x year	-77	NA	M.L.BANDEIRANTE	M.L.POLO-AGROFLORESTAL	Urban	Rural
PORTO VELHO	PORTO VELHO	CENTRO	MANCIO LIMA	2410	VIAGEM	1	x year	26	days	M.L.CENTRO	OOA.PORTO VELHO.PORTO VELHO	Urban	Inespecifico	26	26	624
PORTO VELHO	PORTO VELHO	BAIRRO CENTRO	RODRIGUES ALVES	3035	VIAGEM	1	x year	1	week	R.A.BAIRRO CENTRO	OOA.PORTO VELHO.PORTO VELHO	Urban	Inespecifico	7	7	168
PORTO VELHO	PORTO VELHO	PARANA DOS MOURAS	RODRIGUES ALVES	4009	VIAGEM	1	x year	3	meses	R.A.PARANA DOS MOURAS	OOA.PORTO VELHO.PORTO VELHO	Rural	Inespecifico	90	90	2160
PORTO VELHO	PORTO VELHO	BAIRRO CENTRO	RODRIGUES ALVES	3048	VIAGEM	1	x year	2	meses	R.A.BAIRRO CENTRO	OOA.PORTO VELHO.PORTO VELHO	Urban	Inespecifico	60	60	1440
PORTO VELHO	PORTO VELHO	BAIRRO CENTRO	RODRIGUES ALVES	3047	VIAGEM	2	x year	1	mes	R.A.BAIRRO CENTRO	OOA.PORTO VELHO.PORTO VELHO	Urban	Inespecifico	30	60	1440
PORTO VELHO	PORTO VELHO	CENTRO	MANCIO LIMA	2439	VIAGEM	1	x year	4	meses	M.L.CENTRO	OOA.PORTO VELHO.PORTO VELHO	Urban	Inespecifico	120	120	2880
PORTO VELHO	PORTO VELHO	SAO VIDAL	MANCIO LIMA	2603	VIAGEM	1	x year	2	weeks	M.L.SAO VIDAL	OOA.PORTO VELHO.PORTO VELHO	Urban	Inespecifico	14	14	336
PORTO WALTER	PORTO WALTER	BAIRRO CENTRO	RODRIGUES ALVES	3021	TRABALHO	12	x year	3	days	R.A.BAIRRO CENTRO	OOA.PORTO WALTER.PORTO WALTER	Urban	Rural	3	36	864
PORTO WALTER	PORTO WALTER	BAIRRO CENTRO	RODRIGUES ALVES	3072	TRABALHO	1	x year	1	mes	R.A.BAIRRO CENTRO	OOA.PORTO WALTER.PORTO WALTER	Urban	Rural	30	30	720
PORTO WALTER	PORTO WALTER	NOVA CINTRA	RODRIGUES ALVES	4094	VIAGEM	2	x year	2	days	R.A.NOVA CINTRA	OOA.PORTO WALTER.PORTO WALTER	Rural	Rural	2	4	96
PORTO WALTER	PORTO WALTER	PARANA DOS MOURAS	RODRIGUES ALVES	4015	VIAGEM	1	x year	-77	NA	R.A.PARANA DOS MOURAS	OOA.PORTO WALTER.PORTO WALTER	Rural	Rural
PORTO WALTER	PORTO WALTER	PROFETA	RODRIGUES ALVES	4116	VIAGEM	1	x year	1	mes	R.A.PROFETA	OOA.PORTO WALTER.PORTO WALTER	Rural	Rural	30	30	720
PORTO WALTER	PORTO WALTER	BAIRRO CENTRO	RODRIGUES ALVES	3040	VIAGEM	1	x year	15	days	R.A.BAIRRO CENTRO	OOA.PORTO WALTER.PORTO WALTER	Urban	Rural	15	15	360
PORTO WALTER	PORTO WALTER	LUZEIRO	RODRIGUES ALVES	4042	TRABALHO	5	x year	1	week	R.A.LUZEIRO	OOA.PORTO WALTER.PORTO WALTER	Rural	Rural	7	35	840
PORTO WALTER	PORTO WALTER	SAO FRANCISCO	MANCIO LIMA	2132	VIAGEM	2	x year	3	meses	M.L.SAO FRANCISCO	OOA.PORTO WALTER.PORTO WALTER	Urban	Rural	90	180	4320
PRAIA DA AMIZADE	RODRIGUES ALVES	BAIRRO CENTRO	RODRIGUES ALVES	3016	VIAGEM	12	x year	-77	NA	R.A.BAIRRO CENTRO	R.A.PRAIA DA AMIZADE	Urban	Rural
PRAIA DA AMIZADE	RODRIGUES ALVES	BAIRRO CENTRO	RODRIGUES ALVES	3001	VIAGEM	10	x year	-77	NA	R.A.BAIRRO CENTRO	R.A.PRAIA DA AMIZADE	Urban	Rural
PRAIA DA AMIZADE	RODRIGUES ALVES	BAIRRO CENTRO	RODRIGUES ALVES	3107	TRABALHO	10	x year	-77	NA	R.A.BAIRRO CENTRO	R.A.PRAIA DA AMIZADE	Urban	Rural			80
PRAIA DA AMIZADE	RODRIGUES ALVES	BAIRRO CENTRO	RODRIGUES ALVES	3020	TRABALHO	-77	NA	-77	NA	R.A.BAIRRO CENTRO	R.A.PRAIA DA AMIZADE	Urban	Rural			2080
PROFETA	RODRIGUES ALVES	13 DE MAIO	RODRIGUES ALVES	4056	ESTUDO	NA				R.A.13 DE MAIO	R.A.PROFETA	Rural	Rural			900
PROFETA	RODRIGUES ALVES	13 DE MAIO	RODRIGUES ALVES	4059	ESTUDO	NA				R.A.13 DE MAIO	R.A.PROFETA	Rural	Rural			900
PROFETA	RODRIGUES ALVES	13 DE MAIO	RODRIGUES ALVES	4055	ESTUDO	NA				R.A.13 DE MAIO	R.A.PROFETA	Rural	Rural			900
PROFETA	RODRIGUES ALVES	13 DE MAIO	RODRIGUES ALVES	4055	ESTUDO	NA				R.A.13 DE MAIO	R.A.PROFETA	Rural	Rural			900
PROFETA	RODRIGUES ALVES	13 DE MAIO	RODRIGUES ALVES	4053	ESTUDO	NA				R.A.13 DE MAIO	R.A.PROFETA	Rural	Rural			900
PROFETA	RODRIGUES ALVES	13 DE MAIO	RODRIGUES ALVES	4056	ESTUDO	NA				R.A.13 DE MAIO	R.A.PROFETA	Rural	Rural			900
PROFETA	RODRIGUES ALVES	13 DE MAIO	RODRIGUES ALVES	4054	ESTUDO	NA				R.A.13 DE MAIO	R.A.PROFETA	Rural	Rural			900
PROFETA	RODRIGUES ALVES	13 DE MAIO	RODRIGUES ALVES	4056	ESTUDO	NA				R.A.13 DE MAIO	R.A.PROFETA	Rural	Rural			900
PROFETA	RODRIGUES ALVES	13 DE MAIO	RODRIGUES ALVES	4054	ESTUDO	NA				R.A.13 DE MAIO	R.A.PROFETA	Rural	Rural			900
PROFETA	RODRIGUES ALVES	13 DE MAIO	RODRIGUES ALVES	4054	ESTUDO	NA				R.A.13 DE MAIO	R.A.PROFETA	Rural	Rural			900
PROFETA	RODRIGUES ALVES	13 DE MAIO	RODRIGUES ALVES	4055	ESTUDO	NA				R.A.13 DE MAIO	R.A.PROFETA	Rural	Rural			900
PROFETA	RODRIGUES ALVES	13 DE MAIO	RODRIGUES ALVES	4058	ESTUDO	NA				R.A.13 DE MAIO	R.A.PROFETA	Rural	Rural			900
PROFETA	RODRIGUES ALVES	BAIRRO CENTRO	RODRIGUES ALVES	3109	VIAGEM	12	x year	2	days	R.A.BAIRRO CENTRO	R.A.PROFETA	Urban	Rural	2	24	576
PROFETA	RODRIGUES ALVES	13 DE MAIO	RODRIGUES ALVES	4054	ESTUDO	NA				R.A.13 DE MAIO	R.A.PROFETA	Rural	Rural			900
PROFETA	RODRIGUES ALVES	13 DE MAIO	RODRIGUES ALVES	4059	ESTUDO	NA				R.A.13 DE MAIO	R.A.PROFETA	Rural	Rural			900
PROFETA	RODRIGUES ALVES	BAIRRO CENTRO	RODRIGUES ALVES	3084	VIAGEM	2	x week	-77	NA	R.A.BAIRRO CENTRO	R.A.PROFETA	Urban	Rural
PROFETA	RODRIGUES ALVES	BAIRRO CENTRO	RODRIGUES ALVES	3082	TRABALHO	3	x month	-77	NA	R.A.BAIRRO CENTRO	R.A.PROFETA	Urban	Rural			288
PROFETA	RODRIGUES ALVES	13 DE MAIO	RODRIGUES ALVES	4059	ESTUDO	NA				R.A.13 DE MAIO	R.A.PROFETA	Rural	Rural			900
PROFETA	RODRIGUES ALVES	13 DE MAIO	RODRIGUES ALVES	4058	ESTUDO	NA				R.A.13 DE MAIO	R.A.PROFETA	Rural	Rural			900
PROFETA	RODRIGUES ALVES	13 DE MAIO	RODRIGUES ALVES	4054	ESTUDO	NA				R.A.13 DE MAIO	R.A.PROFETA	Rural	Rural			900
PROFETA	RODRIGUES ALVES	BAIRRO CENTRO	RODRIGUES ALVES	3024	TRABALHO	-77	NA	-77	NA	R.A.BAIRRO CENTRO	R.A.PROFETA	Urban	Rural			2080
PROFETA	RODRIGUES ALVES	BAIRRO CENTRO	RODRIGUES ALVES	3091	TRABALHO	4	x week	-77	NA	R.A.BAIRRO CENTRO	R.A.PROFETA	Urban	Rural			1664
PROFETA	RODRIGUES ALVES	RAMAL DO BACURI	RODRIGUES ALVES	4073	TRABALHO	2	x year	1	week	R.A.RAMAL DO BACURI	R.A.PROFETA	Rural	Rural	7	14	336
PROSPERIDADE	MANCIO LIMA	PROSPERIDADE-PDSSS	MANCIO LIMA	1073	VIAGEM	3	x year	1	days	M.L.PROSPERIDADE-PDSSS	M.L.PROSPERIDADE	Rural	Rural	1	3	72
PROSPERIDADE-PDSSS	MANCIO LIMA	SAO FRANCISCO-PDSSS	MANCIO LIMA	1096	ESTUDO	NA				M.L.SAO FRANCISCO-PDSSS	M.L.PROSPERIDADE-PDSSS	Rural	Rural			900
PROSPERIDADE-PDSSS	MANCIO LIMA	SAO FRANCISCO-PDSSS	MANCIO LIMA	1096	ESTUDO	NA				M.L.SAO FRANCISCO-PDSSS	M.L.PROSPERIDADE-PDSSS	Rural	Rural			900
PUCALPA	RODRIGUES ALVES	LUZEIRO	RODRIGUES ALVES	4040	TRABALHO	-77	NA	-77	NA	R.A.LUZEIRO	R.A.PUCALPA	Rural	Rural			2080
RAMAL 02	CRUZEIRO DO SUL	13 DE MAIO	RODRIGUES ALVES	4053	VIAGEM	12	x year	2	days	R.A.13 DE MAIO	CZS.RAMAL 02	Rural	Rural	2	24	576
RAMAL 06	CRUZEIRO DO SUL	BAIRRO CENTRO	RODRIGUES ALVES	3013	VIAGEM	2	x week	2	days	R.A.BAIRRO CENTRO	CZS.RAMAL 06	Urban	Rural	2	208	4992
RAMAL DA BURITIRANA	MANCIO LIMA	BAIRRO CENTRO	RODRIGUES ALVES	3046	VIAGEM	3	x month	-77	NA	R.A.BAIRRO CENTRO	M.L.RAMAL DA BURITIRANA	Urban	Rural
RAMAL DA BURITIRANA	MANCIO LIMA	BAIRRO CENTRO	RODRIGUES ALVES	3082	TRABALHO	5	x month	-77	NA	R.A.BAIRRO CENTRO	M.L.RAMAL DA BURITIRANA	Urban	Rural			480
RAMAL DA BURITIRANA	MANCIO LIMA	TRES UNIDOS	MANCIO LIMA	1002	VIAGEM	1	x year	2	meses	M.L.TRES UNIDOS	M.L.RAMAL DA BURITIRANA	Rural	Rural	60	60	1440
RAMAL DA BURITIRANA	MANCIO LIMA	TRES UNIDOS	MANCIO LIMA	1004	VIAGEM	3	x year	2	days	M.L.TRES UNIDOS	M.L.RAMAL DA BURITIRANA	Rural	Rural	2	6	144
RAMAL DO BACURI	RODRIGUES ALVES	GLEBA PARANA	RODRIGUES ALVES	4069	TRABALHO	3	x year	-77	NA	R.A.GLEBA PARANA	R.A.RAMAL DO BACURI	Rural	Rural			24
RAMAL DO BOM VENTO	RODRIGUES ALVES	GLEBA PARANA	RODRIGUES ALVES	4072	TRABALHO	12	x year	1	week	R.A.GLEBA PARANA	R.A.RAMAL DO BOM VENTO	Rural	Rural	7	84	2016
RAMAL DO BOM VENTO	RODRIGUES ALVES	GLEBA PARANA	RODRIGUES ALVES	4064	TRABALHO	-77	NA	-77	NA	R.A.GLEBA PARANA	R.A.RAMAL DO BOM VENTO	Rural	Rural			2080
RAMAL DO BOM VENTO	RODRIGUES ALVES	GLEBA PARANA	RODRIGUES ALVES	4063	TRABALHO	5	x year	1	week	R.A.GLEBA PARANA	R.A.RAMAL DO BOM VENTO	Rural	Rural	7	35	840
RAMAL DOS PAULINOS	CRUZEIRO DO SUL	BAIRRO CENTRO	RODRIGUES ALVES	3027	VIAGEM	12	x year	2	days	R.A.BAIRRO CENTRO	CZS.RAMAL DOS PAULINOS	Urban	Rural	2	24	576
REPUBLICA-NUKINI	MANCIO LIMA	SERRA DO MOA	MANCIO LIMA	1055	MALARIA	3				M.L.SERRA DO MOA	M.L.REPUBLICA-NUKINI	Rural	Rural
REPUBLICA-NUKINI	MANCIO LIMA	SERRA DO MOA	MANCIO LIMA	1034	TRABALHO	12	x year	1	days	M.L.SERRA DO MOA	M.L.REPUBLICA-NUKINI	Rural	Rural	1	12	288
REPUBLICA-NUKINI	MANCIO LIMA	SERRA DO MOA	MANCIO LIMA	1029	VIAGEM	3	x year	2	days	M.L.SERRA DO MOA	M.L.REPUBLICA-NUKINI	Rural	Rural	2	6	144
REPUBLICA-NUKINI	MANCIO LIMA	SERRA DO MOA	MANCIO LIMA	1049	MALARIA	1				M.L.SERRA DO MOA	M.L.REPUBLICA-NUKINI	Rural	Rural
REPUBLICA-NUKINI	MANCIO LIMA	SERRA DO MOA	MANCIO LIMA	1054	MALARIA	2				M.L.SERRA DO MOA	M.L.REPUBLICA-NUKINI	Rural	Rural
REPUBLICA-NUKINI	MANCIO LIMA	SERRA DO MOA	MANCIO LIMA	1054	SAUDE	2				M.L.SERRA DO MOA	M.L.REPUBLICA-NUKINI	Rural	Rural
REPUBLICA-NUKINI	MANCIO LIMA	SERRA DO MOA	MANCIO LIMA	1041	OUTRO	4	x year	2	days	M.L.SERRA DO MOA	M.L.REPUBLICA-NUKINI	Rural	Rural	2	8	192
REPUBLICA-NUKINI	MANCIO LIMA	SERRA DO MOA	MANCIO LIMA	1034	OUTRO	12	x year	1	day	M.L.SERRA DO MOA	M.L.REPUBLICA-NUKINI	Rural	Rural	1	12	288
REPUBLICA-NUKINI	MANCIO LIMA	SERRA DO MOA	MANCIO LIMA	1034	MALARIA	2				M.L.SERRA DO MOA	M.L.REPUBLICA-NUKINI	Rural	Rural
RIO AZUL-PDSSS	MANCIO LIMA	JOSE MARTINS	MANCIO LIMA	2506	TRABALHO	2	x year	2	meses	M.L.JOSE MARTINS	M.L.RIO AZUL-PDSSS	Urban	Rural	60	120	2880
RIO AZUL-PDSSS	MANCIO LIMA	JOSE MARTINS	MANCIO LIMA	2506	TRABALHO	2	x year	2	meses	M.L.JOSE MARTINS	M.L.RIO AZUL-PDSSS	Urban	Rural	60	120	2880
RIO AZUL-PDSSS	MANCIO LIMA	CENTRO	MANCIO LIMA	2402	VIAGEM	2	x year	2	weeks	M.L.CENTRO	M.L.RIO AZUL-PDSSS	Urban	Rural	14	28	672
RIO BRANCO	RIO BRANCO	13 DE MAIO	RODRIGUES ALVES	4059	VIAGEM	1	x year	15	days	R.A.13 DE MAIO	OOA.RIO BRANCO.RIO BRANCO	Rural	Inespecifico	15	15	360
RIO BRANCO	RIO BRANCO	13 DE MAIO	RODRIGUES ALVES	4054	SAUDE	2				R.A.13 DE MAIO	OOA.RIO BRANCO.RIO BRANCO	Rural	Inespecifico
RIO BRANCO	RIO BRANCO	13 DE MAIO	RODRIGUES ALVES	4054	VIAGEM	2	x year	1	mes	R.A.13 DE MAIO	OOA.RIO BRANCO.RIO BRANCO	Rural	Inespecifico	30	60	1440
RIO BRANCO	RIO BRANCO	JOSE MARTINS	MANCIO LIMA	2504	VIAGEM	1	x year	2	meses	M.L.JOSE MARTINS	OOA.RIO BRANCO.RIO BRANCO	Urban	Inespecifico	60	60	1440
RIO BRANCO	RIO BRANCO	JOSE MARTINS	MANCIO LIMA	2509	VIAGEM	1	x year	30	days	M.L.JOSE MARTINS	OOA.RIO BRANCO.RIO BRANCO	Urban	Inespecifico	30	30	720
RIO BRANCO	RIO BRANCO	13 DE MAIO	RODRIGUES ALVES	4055	VIAGEM	2	x year	1	mes	R.A.13 DE MAIO	OOA.RIO BRANCO.RIO BRANCO	Rural	Inespecifico	30	60	1440
RIO BRANCO	RIO BRANCO	SAO FRANCISCO	MANCIO LIMA	2104	VIAGEM	1	x year	1	week	M.L.SAO FRANCISCO	OOA.RIO BRANCO.RIO BRANCO	Urban	Inespecifico	7	7	168
RIO BRANCO	RIO BRANCO	BANDEIRANTE	MANCIO LIMA	2213	ESTUDO	NA				M.L.BANDEIRANTE	OOA.RIO BRANCO.RIO BRANCO	Urban	Inespecifico			900
RIO BRANCO	RIO BRANCO	SERRA DO MOA	MANCIO LIMA	1028	VIAGEM	1	x year	2	days	M.L.SERRA DO MOA	OOA.RIO BRANCO.RIO BRANCO	Rural	Inespecifico	2	2	48
RIO BRANCO	RIO BRANCO	BAIRRO CENTRO	RODRIGUES ALVES	3034	SAUDE	-88				R.A.BAIRRO CENTRO	OOA.RIO BRANCO.RIO BRANCO	Urban	Inespecifico
RIO BRANCO	RIO BRANCO	BOA VISTA-PDSSS	MANCIO LIMA	1099	TRABALHO	1	x year	40	days	M.L.BOA VISTA-PDSSS	OOA.RIO BRANCO.RIO BRANCO	Rural	Inespecifico	40	40	960
RIO BRANCO	RIO BRANCO	BOA VISTA-PDSSS	MANCIO LIMA	1101	VIAGEM	1	x year	1	mes	M.L.BOA VISTA-PDSSS	OOA.RIO BRANCO.RIO BRANCO	Rural	Inespecifico	30	30	720
RIO BRANCO	RIO BRANCO	SAO FRANCISCO	MANCIO LIMA	2121	VIAGEM	1	x year	1	mes	M.L.SAO FRANCISCO	OOA.RIO BRANCO.RIO BRANCO	Urban	Inespecifico	30	30	720
RIO BRANCO	RIO BRANCO	SAO FRANCISCO	MANCIO LIMA	2144	VIAGEM	1	x year	21	days	M.L.SAO FRANCISCO	OOA.RIO BRANCO.RIO BRANCO	Urban	Inespecifico	21	21	504
RIO BRANCO	RIO BRANCO	GLEBA PARANA	RODRIGUES ALVES	4064	VIAGEM	1	x year	2	weeks	R.A.GLEBA PARANA	OOA.RIO BRANCO.RIO BRANCO	Rural	Inespecifico	14	14	336
RIO BRANCO	RIO BRANCO	CENTRO	MANCIO LIMA	2404	VIAGEM	1	x year	1	mes	M.L.CENTRO	OOA.RIO BRANCO.RIO BRANCO	Urban	Inespecifico	30	30	720
RIO BRANCO	RIO BRANCO	CENTRO	MANCIO LIMA	2423	VIAGEM	1	x year	3	days	M.L.CENTRO	OOA.RIO BRANCO.RIO BRANCO	Urban	Inespecifico	3	3	72
RIO BRANCO	RIO BRANCO	BAIRRO CENTRO	RODRIGUES ALVES	3008	VIAGEM	2	x year	25	days	R.A.BAIRRO CENTRO	OOA.RIO BRANCO.RIO BRANCO	Urban	Inespecifico	25	50	1200
RIO BRANCO	RIO BRANCO	BAIRRO CENTRO	RODRIGUES ALVES	3013	VIAGEM	5	x year	1	week	R.A.BAIRRO CENTRO	OOA.RIO BRANCO.RIO BRANCO	Urban	Inespecifico	7	35	840
RIO BRANCO	RIO BRANCO	BAIRRO CENTRO	RODRIGUES ALVES	3015	VIAGEM	3	x year	1	week	R.A.BAIRRO CENTRO	OOA.RIO BRANCO.RIO BRANCO	Urban	Inespecifico	7	21	504
RIO BRANCO	RIO BRANCO	BAIRRO CENTRO	RODRIGUES ALVES	3017	VIAGEM	1	x year	5	days	R.A.BAIRRO CENTRO	OOA.RIO BRANCO.RIO BRANCO	Urban	Inespecifico	5	5	120
RIO BRANCO	RIO BRANCO	BAIRRO CENTRO	RODRIGUES ALVES	3028	VIAGEM	1	x year	15	days	R.A.BAIRRO CENTRO	OOA.RIO BRANCO.RIO BRANCO	Urban	Inespecifico	15	15	360
RIO BRANCO	RIO BRANCO	BAIRRO CENTRO	RODRIGUES ALVES	3033	VIAGEM	3	x year	2	weeks	R.A.BAIRRO CENTRO	OOA.RIO BRANCO.RIO BRANCO	Urban	Inespecifico	14	42	1008
RIO BRANCO	RIO BRANCO	BAIRRO CENTRO	RODRIGUES ALVES	3034	VIAGEM	2	x year	30	days	R.A.BAIRRO CENTRO	OOA.RIO BRANCO.RIO BRANCO	Urban	Inespecifico	30	60	1440
RIO BRANCO	RIO BRANCO	CENTRO	MANCIO LIMA	2412	VIAGEM	2	x year	15	days	M.L.CENTRO	OOA.RIO BRANCO.RIO BRANCO	Urban	Inespecifico	15	30	720
RIO BRANCO	RIO BRANCO	CENTRO	MANCIO LIMA	2415	VIAGEM	1	x year	1	mes	M.L.CENTRO	OOA.RIO BRANCO.RIO BRANCO	Urban	Inespecifico	30	30	720
RIO BRANCO	RIO BRANCO	CENTRO	MANCIO LIMA	2419	VIAGEM	2	x month	4	days	M.L.CENTRO	OOA.RIO BRANCO.RIO BRANCO	Urban	Inespecifico	4	96	2304
RIO BRANCO	RIO BRANCO	BAIRRO CENTRO	RODRIGUES ALVES	3072	VIAGEM	1	x year	8	days	R.A.BAIRRO CENTRO	OOA.RIO BRANCO.RIO BRANCO	Urban	Inespecifico	8	8	192
RIO BRANCO	RIO BRANCO	BAIRRO CENTRO	RODRIGUES ALVES	3076	VIAGEM	1	x year	4	days	R.A.BAIRRO CENTRO	OOA.RIO BRANCO.RIO BRANCO	Urban	Inespecifico	4	4	96
RIO BRANCO	RIO BRANCO	BAIRRO CENTRO	RODRIGUES ALVES	3086	VIAGEM	4	x year	3	days	R.A.BAIRRO CENTRO	OOA.RIO BRANCO.RIO BRANCO	Urban	Inespecifico	3	12	288
RIO BRANCO	RIO BRANCO	BAIRRO CENTRO	RODRIGUES ALVES	3088	VIAGEM	3	x year	7	days	R.A.BAIRRO CENTRO	OOA.RIO BRANCO.RIO BRANCO	Urban	Inespecifico	7	21	504
RIO BRANCO	RIO BRANCO	BAIRRO CENTRO	RODRIGUES ALVES	3107	VIAGEM	1	x year	8	days	R.A.BAIRRO CENTRO	OOA.RIO BRANCO.RIO BRANCO	Urban	Inespecifico	8	8	192
RIO BRANCO	RIO BRANCO	CENTRO	MANCIO LIMA	2435	VIAGEM	1	x year	1	mes	M.L.CENTRO	OOA.RIO BRANCO.RIO BRANCO	Urban	Inespecifico	30	30	720
RIO BRANCO	RIO BRANCO	PE-DA-TERRA	MANCIO LIMA	2801	VIAGEM	6	x year	5	days	M.L.PE-DA-TERRA	OOA.RIO BRANCO.RIO BRANCO	Rural	Inespecifico	5	30	720
RIO BRANCO	RIO BRANCO	BANDEIRANTE	MANCIO LIMA	2202	VIAGEM	5	x year	2	days	M.L.BANDEIRANTE	OOA.RIO BRANCO.RIO BRANCO	Urban	Inespecifico	2	10	240
RIO BRANCO	RIO BRANCO	CONCEICAO-PDSSS	MANCIO LIMA	1060	VIAGEM	1	x year	15	days	M.L.CONCEICAO-PDSSS	OOA.RIO BRANCO.RIO BRANCO	Rural	Inespecifico	15	15	360
RIO BRANCO	RIO BRANCO	BAIRRO CENTRO	RODRIGUES ALVES	3096	VIAGEM	3	x year	6	days	R.A.BAIRRO CENTRO	OOA.RIO BRANCO.RIO BRANCO	Urban	Inespecifico	6	18	432
RIO BRANCO	RIO BRANCO	BAIRRO CENTRO	RODRIGUES ALVES	3106	VIAGEM	1	x year	-88	DNDR	R.A.BAIRRO CENTRO	OOA.RIO BRANCO.RIO BRANCO	Urban	Inespecifico
RIO BRANCO	RIO BRANCO	BAIRRO CENTRO	RODRIGUES ALVES	3111	VIAGEM	1	x year	4	days	R.A.BAIRRO CENTRO	OOA.RIO BRANCO.RIO BRANCO	Urban	Inespecifico	4	4	96
RIO BRANCO	RIO BRANCO	PE-DA-TERRA	MANCIO LIMA	2805	VIAGEM	1	x year	-88	DNDR	M.L.PE-DA-TERRA	OOA.RIO BRANCO.RIO BRANCO	Rural	Inespecifico
RIO BRANCO	RIO BRANCO	PE-DA-TERRA	MANCIO LIMA	2804	VIAGEM	1	x year	7	days	M.L.PE-DA-TERRA	OOA.RIO BRANCO.RIO BRANCO	Rural	Inespecifico	7	7	168
RIO BRANCO	RIO BRANCO	BAIRRO CENTRO	RODRIGUES ALVES	3069	VIAGEM	1	x year	15	days	R.A.BAIRRO CENTRO	OOA.RIO BRANCO.RIO BRANCO	Urban	Inespecifico	15	15	360
RIO BRANCO	RIO BRANCO	BAIRRO CENTRO	RODRIGUES ALVES	3108	VIAGEM	1	x year	30	days	R.A.BAIRRO CENTRO	OOA.RIO BRANCO.RIO BRANCO	Urban	Inespecifico	30	30	720
RIO BRANCO	RIO BRANCO	BAIRRO CENTRO	RODRIGUES ALVES	3038	VIAGEM	1	x year	30	days	R.A.BAIRRO CENTRO	OOA.RIO BRANCO.RIO BRANCO	Urban	Inespecifico	30	30	720
RIO BRANCO	RIO BRANCO	GLEBA PARANA	RODRIGUES ALVES	4069	VIAGEM	1	x year	1	mes	R.A.GLEBA PARANA	OOA.RIO BRANCO.RIO BRANCO	Rural	Inespecifico	30	30	720
RIO BRANCO	RIO BRANCO	BAIRRO CENTRO	RODRIGUES ALVES	3070	VIAGEM	3	x year	1	week	R.A.BAIRRO CENTRO	OOA.RIO BRANCO.RIO BRANCO	Urban	Inespecifico	7	21	504
RIO BRANCO	RIO BRANCO	GUARANI	MANCIO LIMA	2913	VIAGEM	1	x year	1	mes	M.L.GUARANI	OOA.RIO BRANCO.RIO BRANCO	Urban	Inespecifico	30	30	720
RIO BRANCO	RIO BRANCO	GUARANI	MANCIO LIMA	2921	VIAGEM	2	x year	30	days	M.L.GUARANI	OOA.RIO BRANCO.RIO BRANCO	Urban	Inespecifico	30	60	1440
RIO BRANCO	RIO BRANCO	BAIRRO CENTRO	RODRIGUES ALVES	3036	VIAGEM	1	x year	4	days	R.A.BAIRRO CENTRO	OOA.RIO BRANCO.RIO BRANCO	Urban	Inespecifico	4	4	96
RIO BRANCO	RIO BRANCO	BAIRRO CENTRO	RODRIGUES ALVES	3037	VIAGEM	1	x year	3	days	R.A.BAIRRO CENTRO	OOA.RIO BRANCO.RIO BRANCO	Urban	Inespecifico	3	3	72
RIO BRANCO	RIO BRANCO	BAIRRO CENTRO	RODRIGUES ALVES	3043	VIAGEM	1	x year	1	mes	R.A.BAIRRO CENTRO	OOA.RIO BRANCO.RIO BRANCO	Urban	Inespecifico	30	30	720
RIO BRANCO	RIO BRANCO	BAIRRO CENTRO	RODRIGUES ALVES	3062	VIAGEM	7	x year	1	week	R.A.BAIRRO CENTRO	OOA.RIO BRANCO.RIO BRANCO	Urban	Inespecifico	7	49	1176
RIO BRANCO	RIO BRANCO	BAIRRO CENTRO	RODRIGUES ALVES	3035	VIAGEM	2	x year	1	week	R.A.BAIRRO CENTRO	OOA.RIO BRANCO.RIO BRANCO	Urban	Inespecifico	7	14	336
RIO BRANCO	RIO BRANCO	BAIRRO CENTRO	RODRIGUES ALVES	3058	VIAGEM	1	x year	1	week	R.A.BAIRRO CENTRO	OOA.RIO BRANCO.RIO BRANCO	Urban	Inespecifico	7	7	168
RIO BRANCO	RIO BRANCO	GUARANI	MANCIO LIMA	2901	VIAGEM	3	x year	15	days	M.L.GUARANI	OOA.RIO BRANCO.RIO BRANCO	Urban	Inespecifico	15	45	1080
RIO BRANCO	RIO BRANCO	GUARANI	MANCIO LIMA	2906	VIAGEM	1	x year	7	days	M.L.GUARANI	OOA.RIO BRANCO.RIO BRANCO	Urban	Inespecifico	7	7	168
RIO BRANCO	RIO BRANCO	BETANIA	MANCIO LIMA	2701	VIAGEM	2	x year	3	days	M.L.BETANIA	OOA.RIO BRANCO.RIO BRANCO	Urban	Inespecifico	3	6	144
RIO BRANCO	RIO BRANCO	GUARANI	MANCIO LIMA	2903	VIAGEM	1	x year	12	days	M.L.GUARANI	OOA.RIO BRANCO.RIO BRANCO	Urban	Inespecifico	12	12	288
RIO BRANCO	RIO BRANCO	SAO FRANCISCO	MANCIO LIMA	2148	VIAGEM	1	x year	4	days	M.L.SAO FRANCISCO	OOA.RIO BRANCO.RIO BRANCO	Urban	Inespecifico	4	4	96
RIO BRANCO	RIO BRANCO	BANDEIRANTE	MANCIO LIMA	2209	VIAGEM	1	x year	4	days	M.L.BANDEIRANTE	OOA.RIO BRANCO.RIO BRANCO	Urban	Inespecifico	4	4	96
RIO BRANCO	RIO BRANCO	SAO FRANCISCO	MANCIO LIMA	2122	VIAGEM	1	x year	1	mes	M.L.SAO FRANCISCO	OOA.RIO BRANCO.RIO BRANCO	Urban	Inespecifico	30	30	720
RIO BRANCO	RIO BRANCO	SAO FRANCISCO	MANCIO LIMA	2114	SAUDE	-88				M.L.SAO FRANCISCO	OOA.RIO BRANCO.RIO BRANCO	Urban	Inespecifico
RIO BRANCO	RIO BRANCO	SERRA DO MOA	MANCIO LIMA	1069	VIAGEM	1	x year	7	days	M.L.SERRA DO MOA	OOA.RIO BRANCO.RIO BRANCO	Rural	Inespecifico	7	7	168
RIO BRANCO	RIO BRANCO	SAO FRANCISCO	MANCIO LIMA	2138	TRABALHO	4	x year	1	mes	M.L.SAO FRANCISCO	OOA.RIO BRANCO.RIO BRANCO	Urban	Inespecifico	30	120	2880
RIO BRANCO	RIO BRANCO	SAO FRANCISCO	MANCIO LIMA	2103	VIAGEM	1	x year	3	days	M.L.SAO FRANCISCO	OOA.RIO BRANCO.RIO BRANCO	Urban	Inespecifico	3	3	72
RIO BRANCO	RIO BRANCO	CENTRO	MANCIO LIMA	2408	VIAGEM	4	x year	3	days	M.L.CENTRO	OOA.RIO BRANCO.RIO BRANCO	Urban	Inespecifico	3	12	288
RIO BRANCO	RIO BRANCO	PARANA DOS MOURAS	RODRIGUES ALVES	4017	VIAGEM	1	x year	-88	DNDR	R.A.PARANA DOS MOURAS	OOA.RIO BRANCO.RIO BRANCO	Rural	Inespecifico
RIO BRANCO	RIO BRANCO	SAO VIDAL	MANCIO LIMA	2623	VIAGEM	2	x year	2	meses	M.L.SAO VIDAL	OOA.RIO BRANCO.RIO BRANCO	Urban	Inespecifico	60	120	2880
RIO BRANCO	RIO BRANCO	SERRA DO MOA	MANCIO LIMA	1050	VIAGEM	1	x year	3	days	M.L.SERRA DO MOA	OOA.RIO BRANCO.RIO BRANCO	Rural	Inespecifico	3	3	72
RIO BRANCO	RIO BRANCO	PUCALPA	RODRIGUES ALVES	4032	VIAGEM	1	x year	-88	DNDR	R.A.PUCALPA	OOA.RIO BRANCO.RIO BRANCO	Rural	Inespecifico
RIO BRANCO	RIO BRANCO	CENTRO	MANCIO LIMA	2435	SAUDE	1				M.L.CENTRO	OOA.RIO BRANCO.RIO BRANCO	Urban	Inespecifico
RIO BRANCO	RIO BRANCO	GUARANI	MANCIO LIMA	2915	VIAGEM	3	x year	2	meses	M.L.GUARANI	OOA.RIO BRANCO.RIO BRANCO	Urban	Inespecifico	60	180	4320
RIO BRANCO	RIO BRANCO	SAO PAULO	RODRIGUES ALVES	4087	VIAGEM	3	x year	10	days	R.A.SAO PAULO	OOA.RIO BRANCO.RIO BRANCO	Rural	Inespecifico	10	30	720
RIO BRANCO	RIO BRANCO	SAO FRANCISCO	MANCIO LIMA	2120	VIAGEM	2	x year	1	week	M.L.SAO FRANCISCO	OOA.RIO BRANCO.RIO BRANCO	Urban	Inespecifico	7	14	336
RIO BRANCO	RIO BRANCO	SEDE-PDSSS	MANCIO LIMA	1082	SAUDE	2				M.L.SEDE-PDSSS	OOA.RIO BRANCO.RIO BRANCO	Rural	Inespecifico
RIO BRANCO	RIO BRANCO	SERRA DO MOA	MANCIO LIMA	1034	VIAGEM	1	x year	1	mes	M.L.SERRA DO MOA	OOA.RIO BRANCO.RIO BRANCO	Rural	Inespecifico	30	30	720
RIO BRANCO	RIO BRANCO	SAO VIDAL	MANCIO LIMA	2603	VIAGEM	1	x year	1	week	M.L.SAO VIDAL	OOA.RIO BRANCO.RIO BRANCO	Urban	Inespecifico	7	7	168
RIO BRANCO	RIO BRANCO	SAO FRANCISCO	MANCIO LIMA	2114	VIAGEM	15	x year	-88	DNDR	M.L.SAO FRANCISCO	OOA.RIO BRANCO.RIO BRANCO	Urban	Inespecifico
RIO BRANCO	RIO BRANCO	SAO VIDAL	MANCIO LIMA	2619	VIAGEM	1	x year	2	days	M.L.SAO VIDAL	OOA.RIO BRANCO.RIO BRANCO	Urban	Inespecifico	2	2	48
RIO BRANCO	RIO BRANCO	SAO FRANCISCO	MANCIO LIMA	2133	TRABALHO	2	x year	4	meses	M.L.SAO FRANCISCO	OOA.RIO BRANCO.RIO BRANCO	Urban	Inespecifico	120	240	5760
RIO BRANCO	RIO BRANCO	SAO VIDAL	MANCIO LIMA	2625	VIAGEM	1	x year	8	days	M.L.SAO VIDAL	OOA.RIO BRANCO.RIO BRANCO	Urban	Inespecifico	8	8	192
RIO BRANCO	RIO BRANCO	SAO FRANCISCO	MANCIO LIMA	2112	VIAGEM	1	x year	6	days	M.L.SAO FRANCISCO	OOA.RIO BRANCO.RIO BRANCO	Urban	Inespecifico	6	6	144
RIO BRANCO	RIO BRANCO	VALQUIRIA	RODRIGUES ALVES	4047	VIAGEM	12	x year	8	days	R.A.VALQUIRIA	OOA.RIO BRANCO.RIO BRANCO	Rural	Inespecifico	8	96	2304
RIO BRANCO	RIO BRANCO	SAO VIDAL	MANCIO LIMA	2614	VIAGEM	1	x year	3	days	M.L.SAO VIDAL	OOA.RIO BRANCO.RIO BRANCO	Urban	Inespecifico	3	3	72
RIO BRANCO	RIO BRANCO	SERRA DO MOA	MANCIO LIMA	1054	VIAGEM	1	x year	8	days	M.L.SERRA DO MOA	OOA.RIO BRANCO.RIO BRANCO	Rural	Inespecifico	8	8	192
RIO BRANCO	RIO BRANCO	SAO VIDAL	MANCIO LIMA	2604	VIAGEM	4	x year	30	days	M.L.SAO VIDAL	OOA.RIO BRANCO.RIO BRANCO	Urban	Inespecifico	30	120	2880
RIO DE JANEIRO	RIO DE JANEIRO	SAO FRANCISCO	MANCIO LIMA	2111	VIAGEM	1	x year	15	days	M.L.SAO FRANCISCO	OOA.RIO DE JANEIRO.RIO DE JANEIRO	Urban	Inespecifico	15	15	360
RIO DE JANEIRO	RIO DE JANEIRO	SAO VIDAL	MANCIO LIMA	2603	VIAGEM	1	x year	1	week	M.L.SAO VIDAL	OOA.RIO DE JANEIRO.RIO DE JANEIRO	Urban	Inespecifico	7	7	168
RIO JURUA	RODRIGUES ALVES	PARANA DOS MOURAS	RODRIGUES ALVES	4012	TRABALHO	-77	NA	-77	NA	R.A.PARANA DOS MOURAS	R.A.RIO JURUA	Rural	Rural			2080
SANTA LUZIA	CRUZEIRO DO SUL	SERINGAL AGROVILA	RODRIGUES ALVES	4050	VIAGEM	2	x year	2	days	R.A.SERINGAL AGROVILA	CZS.SANTA LUZIA	Rural	Rural	2	4	96
SANTA LUZIA	CRUZEIRO DO SUL	PUCALPA	RODRIGUES ALVES	4025	TRABALHO	2	x year	2	meses	R.A.PUCALPA	CZS.SANTA LUZIA	Rural	Rural	60	120	2880
SANTA LUZIA	CRUZEIRO DO SUL	SAO FRANCISCO	MANCIO LIMA	2110	TRABALHO	2	x month	15	days	M.L.SAO FRANCISCO	CZS.SANTA LUZIA	Urban	Rural	15	360	8640
SANTO ANTONIO	MANCIO LIMA	PE-DA-TERRA	MANCIO LIMA	2803	ESTUDO	NA				M.L.PE-DA-TERRA	M.L.SANTO ANTONIO	Rural	Rural			900
SANTO ANTONIO	MANCIO LIMA	PE-DA-TERRA	MANCIO LIMA	2803	ESTUDO	NA				M.L.PE-DA-TERRA	M.L.SANTO ANTONIO	Rural	Rural			900
SANTO ANTONIO	MANCIO LIMA	PE-DA-TERRA	MANCIO LIMA	2804	ESTUDO	NA				M.L.PE-DA-TERRA	M.L.SANTO ANTONIO	Rural	Rural			900
SANTO ANTONIO	MANCIO LIMA	CENTRO	MANCIO LIMA	2427	VIAGEM	2	x year	-77	NA	M.L.CENTRO	M.L.SANTO ANTONIO	Urban	Rural
SAO DOMINGOS	MANCIO LIMA	GUARANI	MANCIO LIMA	2901	TRABALHO	-88	NSNL	7	days	M.L.GUARANI	M.L.SAO DOMINGOS	Urban	Rural	7
SAO DOMINGOS	MANCIO LIMA	SAO FRANCISCO	MANCIO LIMA	2109	VIAGEM	2	x year	-77	NA	M.L.SAO FRANCISCO	M.L.SAO DOMINGOS	Urban	Rural
SAO DOMINGOS	MANCIO LIMA	SAO FRANCISCO	MANCIO LIMA	2111	TRABALHO	4	x week	-77	NA	M.L.SAO FRANCISCO	M.L.SAO DOMINGOS	Urban	Rural			1664
SAO DOMINGOS	MANCIO LIMA	SAO FRANCISCO	MANCIO LIMA	2136	VIAGEM	1	x week	2	days	M.L.SAO FRANCISCO	M.L.SAO DOMINGOS	Urban	Rural	2	104	2496
SAO DOMINGOS	MANCIO LIMA	CENTRO	MANCIO LIMA	2415	VIAGEM	1	x month	-77	NA	M.L.CENTRO	M.L.SAO DOMINGOS	Urban	Rural
SAO FRANCISCO	MANCIO LIMA	IRACEMA	MANCIO LIMA	2307	ESTUDO	NA				M.L.IRACEMA	M.L.SAO FRANCISCO	Urban	Urban			900
SAO FRANCISCO	MANCIO LIMA	BAIRRO CENTRO	RODRIGUES ALVES	3072	MALARIA	1				R.A.BAIRRO CENTRO	M.L.SAO FRANCISCO	Urban	Urban
SAO FRANCISCO	MANCIO LIMA	CENTRO	MANCIO LIMA	2403	ESTUDO	NA				M.L.CENTRO	M.L.SAO FRANCISCO	Urban	Urban			900
SAO FRANCISCO	MANCIO LIMA	IRACEMA	MANCIO LIMA	2308	ESTUDO	NA				M.L.IRACEMA	M.L.SAO FRANCISCO	Urban	Urban			900
SAO FRANCISCO	MANCIO LIMA	SAO FRANCISCO RAM	RODRIGUES ALVES	4091	TRABALHO	12	x year	-77	NA	R.A.SAO FRANCISCO RAM	M.L.SAO FRANCISCO	Rural	Urban			96
SAO FRANCISCO	MANCIO LIMA	IRACEMA	MANCIO LIMA	2301	ESTUDO	NA				M.L.IRACEMA	M.L.SAO FRANCISCO	Urban	Urban			900
SAO FRANCISCO	MANCIO LIMA	CONCEICAO-PDSSS	MANCIO LIMA	1057	ESTUDO	NA				M.L.CONCEICAO-PDSSS	M.L.SAO FRANCISCO	Rural	Urban			900
SAO FRANCISCO	MANCIO LIMA	IRACEMA	MANCIO LIMA	2303	ESTUDO	NA				M.L.IRACEMA	M.L.SAO FRANCISCO	Urban	Urban			900
SAO FRANCISCO-PDSSS	MANCIO LIMA	BOA VISTA-PDSSS	MANCIO LIMA	1101	ESTUDO	NA				M.L.BOA VISTA-PDSSS	M.L.SAO FRANCISCO-PDSSS	Rural	Rural			900
SAO FRANCISCO-PDSSS	MANCIO LIMA	SAO FRANCISCO	MANCIO LIMA	2124	ESTUDO	NA				M.L.SAO FRANCISCO	M.L.SAO FRANCISCO-PDSSS	Urban	Rural			900
SAO FRANCISCO RAM	RODRIGUES ALVES	TORRE DA LUA	RODRIGUES ALVES	4079	VIAGEM	1	x week	-77	NA	R.A.TORRE DA LUA	R.A.SAO FRANCISCO RAM	Rural	Rural
SAO GERONIMO	RODRIGUES ALVES	TORRE DA LUA	RODRIGUES ALVES	4082	TRABALHO	12	x year	7	days	R.A.TORRE DA LUA	R.A.SAO GERONIMO	Rural	Rural	7	84	2016
SAO JOSE	RODRIGUES ALVES	13 DE MAIO	RODRIGUES ALVES	4059	TRABALHO	1	x week	-77	NA	R.A.13 DE MAIO	R.A.SAO JOSE	Rural	Rural			416
SAO JOSE	RODRIGUES ALVES	BAIRRO CENTRO	RODRIGUES ALVES	3071	TRABALHO	2	x year	-77	NA	R.A.BAIRRO CENTRO	R.A.SAO JOSE	Urban	Rural			16
SAO JOSE	RODRIGUES ALVES	BAIRRO CENTRO	RODRIGUES ALVES	3114	VIAGEM	2	x month	2	days	R.A.BAIRRO CENTRO	R.A.SAO JOSE	Urban	Rural	2	48	1152
SAO PAULO	RODRIGUES ALVES	TORRE DA LUA	RODRIGUES ALVES	4080	TRABALHO	1	x year	2	days	R.A.TORRE DA LUA	R.A.SAO PAULO	Rural	Rural	2	2	48
SAO PAULO	RODRIGUES ALVES	SAO FRANCISCO RAM	RODRIGUES ALVES	4092	ESTUDO	NA				R.A.SAO FRANCISCO RAM	R.A.SAO PAULO	Rural	Rural			900
SAO PAULO	RODRIGUES ALVES	SAO FRANCISCO RAM	RODRIGUES ALVES	4092	ESTUDO	NA				R.A.SAO FRANCISCO RAM	R.A.SAO PAULO	Rural	Rural			900
SAO PAULO	RODRIGUES ALVES	SAO FRANCISCO RAM	RODRIGUES ALVES	4092	ESTUDO	NA				R.A.SAO FRANCISCO RAM	R.A.SAO PAULO	Rural	Rural			900
SAO PAULO	SAO PAULO	GUARANI	MANCIO LIMA	2920	VIAGEM	1	x year	10	days	M.L.GUARANI	OOA.SAO PAULO.SAO PAULO	Urban	Inespecifico	10	10	240
SAO VIDAL	MANCIO LIMA	CENTRO	MANCIO LIMA	2423	SAUDE	1				M.L.CENTRO	M.L.SAO VIDAL	Urban	Urban
SAO VIDAL	MANCIO LIMA	BANDEIRANTE	MANCIO LIMA	2211	ESTUDO	NA				M.L.BANDEIRANTE	M.L.SAO VIDAL	Urban	Urban			900
SAO VIDAL	MANCIO LIMA	JOSE MARTINS	MANCIO LIMA	2510	ESTUDO	NA				M.L.JOSE MARTINS	M.L.SAO VIDAL	Urban	Urban			900
SAO VIDAL	MANCIO LIMA	CENTRO	MANCIO LIMA	2436	ESTUDO	NA				M.L.CENTRO	M.L.SAO VIDAL	Urban	Urban			900
SAO VIDAL	MANCIO LIMA	BANDEIRANTE	MANCIO LIMA	2208	SAUDE	3				M.L.BANDEIRANTE	M.L.SAO VIDAL	Urban	Urban
SAO VIDAL	MANCIO LIMA	BANDEIRANTE	MANCIO LIMA	2210	SAUDE	1				M.L.BANDEIRANTE	M.L.SAO VIDAL	Urban	Urban
SAO VIDAL	MANCIO LIMA	BANDEIRANTE	MANCIO LIMA	2205	ESTUDO	NA				M.L.BANDEIRANTE	M.L.SAO VIDAL	Urban	Urban			900
SAO VIDAL	MANCIO LIMA	CENTRO	MANCIO LIMA	2430	ESTUDO	NA				M.L.CENTRO	M.L.SAO VIDAL	Urban	Urban			900
SAO VIDAL	MANCIO LIMA	BANDEIRANTE	MANCIO LIMA	2211	ESTUDO	NA				M.L.BANDEIRANTE	M.L.SAO VIDAL	Urban	Urban			900
SAO VIDAL	MANCIO LIMA	SAO FRANCISCO	MANCIO LIMA	2118	ESTUDO	NA				M.L.SAO FRANCISCO	M.L.SAO VIDAL	Urban	Urban			900
SAO VIDAL	MANCIO LIMA	BANDEIRANTE	MANCIO LIMA	2205	ESTUDO	NA				M.L.BANDEIRANTE	M.L.SAO VIDAL	Urban	Urban			900
SAO VIDAL	MANCIO LIMA	SAO FRANCISCO	MANCIO LIMA	2151	ESTUDO	NA				M.L.SAO FRANCISCO	M.L.SAO VIDAL	Urban	Urban			900
SAO VIDAL	MANCIO LIMA	CENTRO	MANCIO LIMA	2431	ESTUDO	NA				M.L.CENTRO	M.L.SAO VIDAL	Urban	Urban			900
SAO VIDAL	MANCIO LIMA	CENTRO	MANCIO LIMA	2419	ESTUDO	NA				M.L.CENTRO	M.L.SAO VIDAL	Urban	Urban			900
SAO VIDAL	MANCIO LIMA	JOSE MARTINS	MANCIO LIMA	2504	ESTUDO	NA				M.L.JOSE MARTINS	M.L.SAO VIDAL	Urban	Urban			900
SAO VIDAL	MANCIO LIMA	CENTRO	MANCIO LIMA	2419	ESTUDO	NA				M.L.CENTRO	M.L.SAO VIDAL	Urban	Urban			900
SAO VIDAL	MANCIO LIMA	CENTRO	MANCIO LIMA	2434	ESTUDO	NA				M.L.CENTRO	M.L.SAO VIDAL	Urban	Urban			900
SAO VIDAL	MANCIO LIMA	CENTRO	MANCIO LIMA	2439	ESTUDO	NA				M.L.CENTRO	M.L.SAO VIDAL	Urban	Urban			900
SAO VIDAL	MANCIO LIMA	BANDEIRANTE	MANCIO LIMA	2204	SAUDE	4				M.L.BANDEIRANTE	M.L.SAO VIDAL	Urban	Urban
SAO VIDAL	MANCIO LIMA	BANDEIRANTE	MANCIO LIMA	2208	ESTUDO	NA				M.L.BANDEIRANTE	M.L.SAO VIDAL	Urban	Urban			900
SAO VIDAL	MANCIO LIMA	BANDEIRANTE	MANCIO LIMA	2203	ESTUDO	NA				M.L.BANDEIRANTE	M.L.SAO VIDAL	Urban	Urban			900
SAO VIDAL	MANCIO LIMA	BANDEIRANTE	MANCIO LIMA	2203	ESTUDO	NA				M.L.BANDEIRANTE	M.L.SAO VIDAL	Urban	Urban			900
SAO VIDAL	MANCIO LIMA	BANDEIRANTE	MANCIO LIMA	2209	ESTUDO	NA				M.L.BANDEIRANTE	M.L.SAO VIDAL	Urban	Urban			900
SAO VIDAL	MANCIO LIMA	SAO FRANCISCO	MANCIO LIMA	2151	ESTUDO	NA				M.L.SAO FRANCISCO	M.L.SAO VIDAL	Urban	Urban			900
SAO VIDAL	MANCIO LIMA	BANDEIRANTE	MANCIO LIMA	2202	ESTUDO	NA				M.L.BANDEIRANTE	M.L.SAO VIDAL	Urban	Urban			900
SAO VIDAL	MANCIO LIMA	CENTRO	MANCIO LIMA	2436	ESTUDO	NA				M.L.CENTRO	M.L.SAO VIDAL	Urban	Urban			900
SAO VIDAL	MANCIO LIMA	BANDEIRANTE	MANCIO LIMA	2214	ESTUDO	NA				M.L.BANDEIRANTE	M.L.SAO VIDAL	Urban	Urban			900
SAO VIDAL	MANCIO LIMA	SAO FRANCISCO	MANCIO LIMA	2152	ESTUDO	NA				M.L.SAO FRANCISCO	M.L.SAO VIDAL	Urban	Urban			900
SEDE-PDSSS	MANCIO LIMA	SERRA DO MOA	MANCIO LIMA	1035	VIAGEM	3	x month	1	days	M.L.SERRA DO MOA	M.L.SEDE-PDSSS	Rural	Rural	1	36	864
SEDE-PDSSS	MANCIO LIMA	BOA VISTA-PDSSS	MANCIO LIMA	1098	MALARIA	1				M.L.BOA VISTA-PDSSS	M.L.SEDE-PDSSS	Rural	Rural
SEDE-PDSSS	MANCIO LIMA	SAO FRANCISCO-PDSSS	MANCIO LIMA	1095	ESTUDO	NA				M.L.SAO FRANCISCO-PDSSS	M.L.SEDE-PDSSS	Rural	Rural			900
SEDE-PDSSS	MANCIO LIMA	BANDEIRANTE	MANCIO LIMA	2209	VIAGEM	1	x year	5	days	M.L.BANDEIRANTE	M.L.SEDE-PDSSS	Urban	Rural	5	5	120
SEDE-PDSSS	MANCIO LIMA	SERRA DO MOA	MANCIO LIMA	1042	OUTRO	-88	NA	2	days	M.L.SERRA DO MOA	M.L.SEDE-PDSSS	Rural	Rural	2
SEDE-PDSSS	MANCIO LIMA	CONCEICAO-PDSSS	MANCIO LIMA	1059	TRABALHO	10	x year	3	days	M.L.CONCEICAO-PDSSS	M.L.SEDE-PDSSS	Rural	Rural	3	30	720
SEDE-PDSSS	MANCIO LIMA	CONCEICAO-PDSSS	MANCIO LIMA	1062	ESTUDO	NA				M.L.CONCEICAO-PDSSS	M.L.SEDE-PDSSS	Rural	Rural			900
SEDE-PDSSS	MANCIO LIMA	CONCEICAO-PDSSS	MANCIO LIMA	1059	SAUDE	1				M.L.CONCEICAO-PDSSS	M.L.SEDE-PDSSS	Rural	Rural
SEDE-PDSSS	MANCIO LIMA	SERRA DO MOA	MANCIO LIMA	1024	ESTUDO	NA				M.L.SERRA DO MOA	M.L.SEDE-PDSSS	Rural	Rural			900
SEDE-PDSSS	MANCIO LIMA	JOSE MARTINS	MANCIO LIMA	2503	TRABALHO	6	x year	10	days	M.L.JOSE MARTINS	M.L.SEDE-PDSSS	Urban	Rural	10	60	1440
SEDE-PDSSS	MANCIO LIMA	PROSPERIDADE-PDSSS	MANCIO LIMA	1073	MALARIA	2				M.L.PROSPERIDADE-PDSSS	M.L.SEDE-PDSSS	Rural	Rural
SEDE-PDSSS	MANCIO LIMA	PROSPERIDADE-PDSSS	MANCIO LIMA	1085	ESTUDO	NA				M.L.PROSPERIDADE-PDSSS	M.L.SEDE-PDSSS	Rural	Rural			900
SEDE-PDSSS	MANCIO LIMA	CONCEICAO-PDSSS	MANCIO LIMA	1061	ESTUDO	NA				M.L.CONCEICAO-PDSSS	M.L.SEDE-PDSSS	Rural	Rural			900
SEDE-PDSSS	MANCIO LIMA	CONCEICAO-PDSSS	MANCIO LIMA	1060	SAUDE	1				M.L.CONCEICAO-PDSSS	M.L.SEDE-PDSSS	Rural	Rural
SEDE-PDSSS	MANCIO LIMA	SAO FRANCISCO-PDSSS	MANCIO LIMA	1094	MALARIA	9				M.L.SAO FRANCISCO-PDSSS	M.L.SEDE-PDSSS	Rural	Rural
SEDE-PDSSS	MANCIO LIMA	SAO VIDAL	MANCIO LIMA	2608	TRABALHO	1	x month	28	days	M.L.SAO VIDAL	M.L.SEDE-PDSSS	Urban	Rural	28	336	8064
SEDE-PDSSS	MANCIO LIMA	PE-DA-TERRA	MANCIO LIMA	2802	TRABALHO	-88	NSNL	-88	NA	M.L.PE-DA-TERRA	M.L.SEDE-PDSSS	Rural	Rural
SEDE-PDSSS	MANCIO LIMA	SAO FRANCISCO-PDSSS	MANCIO LIMA	1096	MALARIA	3				M.L.SAO FRANCISCO-PDSSS	M.L.SEDE-PDSSS	Rural	Rural
SEDE-PDSSS	MANCIO LIMA	PROSPERIDADE-PDSSS	MANCIO LIMA	1084	MALARIA	1				M.L.PROSPERIDADE-PDSSS	M.L.SEDE-PDSSS	Rural	Rural
SEDE-PDSSS	MANCIO LIMA	JOSE MARTINS	MANCIO LIMA	2507	TRABALHO	-88	NSNL	-88	DNDR	M.L.JOSE MARTINS	M.L.SEDE-PDSSS	Urban	Rural
SEDE-PDSSS	MANCIO LIMA	SERRA DO MOA	MANCIO LIMA	1046	VIAGEM	1	x week	1	days	M.L.SERRA DO MOA	M.L.SEDE-PDSSS	Rural	Rural	1	52	1248
SEDE-PDSSS	MANCIO LIMA	CONCEICAO-PDSSS	MANCIO LIMA	1065	ESTUDO	NA				M.L.CONCEICAO-PDSSS	M.L.SEDE-PDSSS	Rural	Rural			900
SEDE-PDSSS	MANCIO LIMA	BOA VISTA-PDSSS	MANCIO LIMA	1100	ESTUDO	NA				M.L.BOA VISTA-PDSSS	M.L.SEDE-PDSSS	Rural	Rural			900
SEDE-PDSSS	MANCIO LIMA	SAO FRANCISCO-PDSSS	MANCIO LIMA	1093	ESTUDO	NA				M.L.SAO FRANCISCO-PDSSS	M.L.SEDE-PDSSS	Rural	Rural			900
SEDE-PDSSS	MANCIO LIMA	JOSE MARTINS	MANCIO LIMA	2503	TRABALHO	6	x year	10	days	M.L.JOSE MARTINS	M.L.SEDE-PDSSS	Urban	Rural	10	60	1440
SEDE-PDSSS	MANCIO LIMA	CONCEICAO-PDSSS	MANCIO LIMA	1056	ESTUDO	NA				M.L.CONCEICAO-PDSSS	M.L.SEDE-PDSSS	Rural	Rural			900
SEDE-PDSSS	MANCIO LIMA	CONCEICAO-PDSSS	MANCIO LIMA	1056	ESTUDO	NA				M.L.CONCEICAO-PDSSS	M.L.SEDE-PDSSS	Rural	Rural			900
SEDE-PDSSS	MANCIO LIMA	SAO FRANCISCO-PDSSS	MANCIO LIMA	1093	MALARIA	5				M.L.SAO FRANCISCO-PDSSS	M.L.SEDE-PDSSS	Rural	Rural
SEDE-PDSSS	MANCIO LIMA	CENTRO	MANCIO LIMA	2405	TRABALHO	12	x year	-77	NA	M.L.CENTRO	M.L.SEDE-PDSSS	Urban	Rural			96
SEDE-PDSSS	MANCIO LIMA	SAO VIDAL	MANCIO LIMA	2604	VIAGEM	2	x month	1	week	M.L.SAO VIDAL	M.L.SEDE-PDSSS	Urban	Rural	7	168	4032
SEDE-PDSSS	MANCIO LIMA	PROSPERIDADE-PDSSS	MANCIO LIMA	1072	MALARIA	3				M.L.PROSPERIDADE-PDSSS	M.L.SEDE-PDSSS	Rural	Rural
SEDE-PDSSS	MANCIO LIMA	BANDEIRANTE	MANCIO LIMA	2211	VIAGEM	1	x year	5	days	M.L.BANDEIRANTE	M.L.SEDE-PDSSS	Urban	Rural	5	5	120
SEDE-PDSSS	MANCIO LIMA	CONCEICAO-PDSSS	MANCIO LIMA	1060	ESTUDO	NA				M.L.CONCEICAO-PDSSS	M.L.SEDE-PDSSS	Rural	Rural			900
SEDE-PDSSS	MANCIO LIMA	CONCEICAO-PDSSS	MANCIO LIMA	1058	ESTUDO	NA				M.L.CONCEICAO-PDSSS	M.L.SEDE-PDSSS	Rural	Rural			900
SEDE-PDSSS	MANCIO LIMA	SAO FRANCISCO-PDSSS	MANCIO LIMA	1095	MALARIA	8				M.L.SAO FRANCISCO-PDSSS	M.L.SEDE-PDSSS	Rural	Rural
SEDE-PDSSS	MANCIO LIMA	CONCEICAO-PDSSS	MANCIO LIMA	1058	ESTUDO	NA				M.L.CONCEICAO-PDSSS	M.L.SEDE-PDSSS	Rural	Rural			900
SEDE-PDSSS	MANCIO LIMA	SAO FRANCISCO-PDSSS	MANCIO LIMA	1094	ESTUDO	NA				M.L.SAO FRANCISCO-PDSSS	M.L.SEDE-PDSSS	Rural	Rural			900
SEDE-PDSSS	MANCIO LIMA	PROSPERIDADE-PDSSS	MANCIO LIMA	1073	MALARIA	2				M.L.PROSPERIDADE-PDSSS	M.L.SEDE-PDSSS	Rural	Rural
SEDE-PDSSS	MANCIO LIMA	BOA VISTA-PDSSS	MANCIO LIMA	1098	MALARIA	1				M.L.BOA VISTA-PDSSS	M.L.SEDE-PDSSS	Rural	Rural
SEDE-PDSSS	MANCIO LIMA	TRES UNIDOS	MANCIO LIMA	1002	SAUDE	2				M.L.TRES UNIDOS	M.L.SEDE-PDSSS	Rural	Rural
SEDE-PDSSS	MANCIO LIMA	PROSPERIDADE-PDSSS	MANCIO LIMA	1073	ESTUDO	NA				M.L.PROSPERIDADE-PDSSS	M.L.SEDE-PDSSS	Rural	Rural			900
SEDE-PDSSS	MANCIO LIMA	PROSPERIDADE-PDSSS	MANCIO LIMA	1085	ESTUDO	NA				M.L.PROSPERIDADE-PDSSS	M.L.SEDE-PDSSS	Rural	Rural			900
SEDE-PDSSS	MANCIO LIMA	CONCEICAO-PDSSS	MANCIO LIMA	1059	MALARIA	3				M.L.CONCEICAO-PDSSS	M.L.SEDE-PDSSS	Rural	Rural
SEDE-PDSSS	MANCIO LIMA	SAO FRANCISCO-PDSSS	MANCIO LIMA	1094	ESTUDO	NA				M.L.SAO FRANCISCO-PDSSS	M.L.SEDE-PDSSS	Rural	Rural			900
SEDE-PDSSS	MANCIO LIMA	PROSPERIDADE-PDSSS	MANCIO LIMA	1072	ESTUDO	NA				M.L.PROSPERIDADE-PDSSS	M.L.SEDE-PDSSS	Rural	Rural			900
SEDE-PDSSS	MANCIO LIMA	CENTRO	MANCIO LIMA	2440	VIAGEM	7	x year	4	days	M.L.CENTRO	M.L.SEDE-PDSSS	Urban	Rural	4	28	672
SEDE-PDSSS	MANCIO LIMA	CONCEICAO-PDSSS	MANCIO LIMA	1056	MALARIA	1				M.L.CONCEICAO-PDSSS	M.L.SEDE-PDSSS	Rural	Rural
SEDE-PDSSS	MANCIO LIMA	PROSPERIDADE-PDSSS	MANCIO LIMA	1073	ESTUDO	NA				M.L.PROSPERIDADE-PDSSS	M.L.SEDE-PDSSS	Rural	Rural			900
SEDE-PDSSS	MANCIO LIMA	SAO FRANCISCO-PDSSS	MANCIO LIMA	1094	ESTUDO	NA				M.L.SAO FRANCISCO-PDSSS	M.L.SEDE-PDSSS	Rural	Rural			900
SEDE-PDSSS	MANCIO LIMA	BANDEIRANTE	MANCIO LIMA	2210	VIAGEM	1	x year	15	days	M.L.BANDEIRANTE	M.L.SEDE-PDSSS	Urban	Rural	15	15	360
SEDE-PDSSS	MANCIO LIMA	PROSPERIDADE-PDSSS	MANCIO LIMA	1072	ESTUDO	NA				M.L.PROSPERIDADE-PDSSS	M.L.SEDE-PDSSS	Rural	Rural			900
SEDE-PDSSS	MANCIO LIMA	CENTRO	MANCIO LIMA	2435	VIAGEM	2	x year	14	days	M.L.CENTRO	M.L.SEDE-PDSSS	Urban	Rural	14	28	672
SEDE-PDSSS	MANCIO LIMA	BOA VISTA-PDSSS	MANCIO LIMA	1100	MALARIA	2				M.L.BOA VISTA-PDSSS	M.L.SEDE-PDSSS	Rural	Rural
SEDE-PDSSS	MANCIO LIMA	JOSE MARTINS	MANCIO LIMA	2507	TRABALHO	-88	NSNL	15	days	M.L.JOSE MARTINS	M.L.SEDE-PDSSS	Urban	Rural	15
SENA MADUREIRA	SENA MADUREIRA	BANDEIRANTE	MANCIO LIMA	2202	VIAGEM	4	x year	2	days	M.L.BANDEIRANTE	OOA.SENA MADUREIRA.SENA MADUREIRA	Urban	Inespecifico	2	8	192
SENA MADUREIRA	SENA MADUREIRA	BAIRRO CENTRO	RODRIGUES ALVES	3065	VIAGEM	1	x year	10	days	R.A.BAIRRO CENTRO	OOA.SENA MADUREIRA.SENA MADUREIRA	Urban	Inespecifico	10	10	240
SERINGAL AGROVILA	RODRIGUES ALVES	BANDEIRANTE	MANCIO LIMA	2202	VIAGEM	18	x year	-77	NA	M.L.BANDEIRANTE	R.A.SERINGAL AGROVILA	Urban	Rural
SERINGAL AGROVILA	RODRIGUES ALVES	SAO PAULO	RODRIGUES ALVES	4087	TRABALHO	-77	NA	-77	NA	R.A.SAO PAULO	R.A.SERINGAL AGROVILA	Rural	Rural			2080
SERINGAL AGROVILA	RODRIGUES ALVES	PARANA DOS MOURAS	RODRIGUES ALVES	4013	TRABALHO	1	x week	-77	NA	R.A.PARANA DOS MOURAS	R.A.SERINGAL AGROVILA	Rural	Rural			416
SERINGAL AGROVILA	RODRIGUES ALVES	VALQUIRIA	RODRIGUES ALVES	4044	ESTUDO	NA				R.A.VALQUIRIA	R.A.SERINGAL AGROVILA	Rural	Rural			900
SERRA DO MOA	MANCIO LIMA	ZUMIRA	MANCIO LIMA	1079	ESTUDO	NA				M.L.ZUMIRA	M.L.SERRA DO MOA	Rural	Rural			900
SERRA DO MOA	MANCIO LIMA	ZUMIRA	MANCIO LIMA	1088	ESTUDO	NA				M.L.ZUMIRA	M.L.SERRA DO MOA	Rural	Rural			900
SERRA DO MOA	MANCIO LIMA	CONCEICAO-PDSSS	MANCIO LIMA	1058	VIAGEM	1	x year	7	days	M.L.CONCEICAO-PDSSS	M.L.SERRA DO MOA	Rural	Rural	7	7	168
SERRA DO MOA	MANCIO LIMA	BANDEIRANTE	MANCIO LIMA	2205	VIAGEM	1	x year	3	days	M.L.BANDEIRANTE	M.L.SERRA DO MOA	Urban	Rural	3	3	72
SER. SAO PEDRO 1	CRUZEIRO DO SUL	SAO VIDAL	MANCIO LIMA	2618	VIAGEM	1	x month	1	days	M.L.SAO VIDAL	CZS.SER. SAO PEDRO 1	Urban	Rural	1	12	288
SOCO	MANCIO LIMA	CENTRO	MANCIO LIMA	2434	VIAGEM	2	x year	1	week	M.L.CENTRO	M.L.SOCO	Urban	Rural	7	14	336
SOCO	MANCIO LIMA	CENTRO	MANCIO LIMA	2433	TRABALHO	1	x year	15	days	M.L.CENTRO	M.L.SOCO	Urban	Rural	15	15	360
TARAUACA	TARAUACA	BAIRRO CENTRO	RODRIGUES ALVES	3021	TRABALHO	12	x year	3	days	R.A.BAIRRO CENTRO	OOA.TARAUACA.TARAUACA	Urban	Inespecifico	3	36	864
TARAUACA	TARAUACA	JOSE MARTINS	MANCIO LIMA	2505	TRABALHO	-88	NSNL	7	days	M.L.JOSE MARTINS	OOA.TARAUACA.TARAUACA	Urban	Inespecifico	7
TIMBAUBA	MANCIO LIMA	CONCEICAO-PDSSS	MANCIO LIMA	1061	VIAGEM	12	x year	2	days	M.L.CONCEICAO-PDSSS	M.L.TIMBAUBA	Rural	Rural	2	24	576
TONICO	MANCIO LIMA	SAO FRANCISCO	MANCIO LIMA	2135	ESTUDO	NA				M.L.SAO FRANCISCO	M.L.TONICO	Urban	Rural			900
TONICO	MANCIO LIMA	IRACEMA	MANCIO LIMA	2303	TRABALHO	15	x year	2	days	M.L.IRACEMA	M.L.TONICO	Urban	Rural	2	30	720
TONICO	MANCIO LIMA	SAO FRANCISCO	MANCIO LIMA	2145	TRABALHO	-77	NA	-77	NA	M.L.SAO FRANCISCO	M.L.TONICO	Urban	Rural			2080
TONICO	MANCIO LIMA	SAO FRANCISCO	MANCIO LIMA	2129	TRABALHO	2	x week	-77	NA	M.L.SAO FRANCISCO	M.L.TONICO	Urban	Rural			832
TONICO	MANCIO LIMA	GUARANI	MANCIO LIMA	2910	VIAGEM	7	x year	-77	NA	M.L.GUARANI	M.L.TONICO	Urban	Rural
TONICO	MANCIO LIMA	CENTRO	MANCIO LIMA	2410	TRABALHO	1	x week	-77	NA	M.L.CENTRO	M.L.TONICO	Urban	Rural			416
TONICO	MANCIO LIMA	SAO FRANCISCO	MANCIO LIMA	2148	VIAGEM	1	x week	-77	NA	M.L.SAO FRANCISCO	M.L.TONICO	Urban	Rural
TONICO	MANCIO LIMA	IRACEMA	MANCIO LIMA	2308	TRABALHO	-88	NSNL	7	days	M.L.IRACEMA	M.L.TONICO	Urban	Rural	7
TONICO	MANCIO LIMA	SAO FRANCISCO	MANCIO LIMA	2123	TRABALHO	2	x week	-77	NA	M.L.SAO FRANCISCO	M.L.TONICO	Urban	Rural			832
TONICO	MANCIO LIMA	RAMAL DO BACURI	RODRIGUES ALVES	4076	TRABALHO	12	x year	1	week	R.A.RAMAL DO BACURI	M.L.TONICO	Rural	Rural	7	84	2016
TONICO	MANCIO LIMA	CENTRO	MANCIO LIMA	2410	TRABALHO	1	x week	-77	NA	M.L.CENTRO	M.L.TONICO	Urban	Rural			416
TONICO	MANCIO LIMA	CENTRO	MANCIO LIMA	2406	VIAGEM	1	x week	-77	NA	M.L.CENTRO	M.L.TONICO	Urban	Rural
TONICO	MANCIO LIMA	IRACEMA	MANCIO LIMA	2308	TRABALHO	-88	NSNL	7	days	M.L.IRACEMA	M.L.TONICO	Urban	Rural	7
TORRE DA LUA	RODRIGUES ALVES	SAO PAULO	RODRIGUES ALVES	4085	TRABALHO	-77	NA	-77	NA	R.A.SAO PAULO	R.A.TORRE DA LUA	Rural	Rural			2080
TORRE DA LUA	RODRIGUES ALVES	SAO PAULO	RODRIGUES ALVES	4088	TRABALHO	-77	NA	-77	NA	R.A.SAO PAULO	R.A.TORRE DA LUA	Rural	Rural			2080
TRES UNIDOS	MANCIO LIMA	RIO AZUL-PDSSS	MANCIO LIMA	1020	ESTUDO	NA				M.L.RIO AZUL-PDSSS	M.L.TRES UNIDOS	Rural	Rural			900
VAI QUEM QUER-PDSSS	MANCIO LIMA	CONCEICAO-PDSSS	MANCIO LIMA	1057	TRABALHO	1	x week	1	days	M.L.CONCEICAO-PDSSS	M.L.VAI QUEM QUER-PDSSS	Rural	Rural	1	52	1248
VAI QUEM QUER-PDSSS	MANCIO LIMA	SEDE-PDSSS	MANCIO LIMA	1080	TRABALHO	3	x year	3	days	M.L.SEDE-PDSSS	M.L.VAI QUEM QUER-PDSSS	Rural	Rural	3	9	216
VAI QUEM QUER-PDSSS	MANCIO LIMA	SEDE-PDSSS	MANCIO LIMA	1080	TRABALHO	3	x year	3	days	M.L.SEDE-PDSSS	M.L.VAI QUEM QUER-PDSSS	Rural	Rural	3	9	216
VAI QUEM QUER-PDSSS	MANCIO LIMA	ZUMIRA	MANCIO LIMA	1078	TRABALHO	1	x week	1	days	M.L.ZUMIRA	M.L.VAI QUEM QUER-PDSSS	Rural	Rural	1	52	1248
VAI QUEM QUER-PDSSS	MANCIO LIMA	CONCEICAO-PDSSS	MANCIO LIMA	1057	TRABALHO	1	x week	1	days	M.L.CONCEICAO-PDSSS	M.L.VAI QUEM QUER-PDSSS	Rural	Rural	1	52	1248
VALPARAISO	CRUZEIRO DO SUL	CENTRO	MANCIO LIMA	2417	TRABALHO	1	x week	5	days	M.L.CENTRO	CZS.VALPARAISO	Urban	Rural	5	260	6240
VALPARAISO	CRUZEIRO DO SUL	CENTRO	MANCIO LIMA	2417	ESTUDO	NA				M.L.CENTRO	CZS.VALPARAISO	Urban	Rural			900
VALQUIRIA	RODRIGUES ALVES	SERINGAL AGROVILA	RODRIGUES ALVES	4048	ESTUDO	NA				R.A.SERINGAL AGROVILA	R.A.VALQUIRIA	Rural	Rural			900
VALQUIRIA	RODRIGUES ALVES	NOVA CINTRA	RODRIGUES ALVES	4100	VIAGEM	1	x week	-77	NA	R.A.NOVA CINTRA	R.A.VALQUIRIA	Rural	Rural
VALQUIRIA	RODRIGUES ALVES	NOVA CINTRA	RODRIGUES ALVES	4100	TRABALHO	-77	NA	-77	NA	R.A.NOVA CINTRA	R.A.VALQUIRIA	Rural	Rural			2080
VARZEA	CRUZEIRO DO SUL	GUARANI	MANCIO LIMA	2914	VIAGEM	3	x month	-77	NA	M.L.GUARANI	CZS.VARZEA	Urban	Urban
VILA SANTA ROSA	CRUZEIRO DO SUL	BAIRRO CENTRO	RODRIGUES ALVES	3046	VIAGEM	2	x month	-77	NA	R.A.BAIRRO CENTRO	CZS.VILA SANTA ROSA	Urban	Rural
VILA SANTA ROSA	CRUZEIRO DO SUL	BAIRRO CENTRO	RODRIGUES ALVES	3050	VIAGEM	2	x month	2	days	R.A.BAIRRO CENTRO	CZS.VILA SANTA ROSA	Urban	Rural	2	48	1152
VILA SANTA ROSA	CRUZEIRO DO SUL	JOSE MARTINS	MANCIO LIMA	2502	VIAGEM	3	x year	1	days	M.L.JOSE MARTINS	CZS.VILA SANTA ROSA	Urban	Rural	1	3	72
VILA SANTA ROSA	CRUZEIRO DO SUL	BAIRRO CENTRO	RODRIGUES ALVES	3074	VIAGEM	2	x month	2	days	R.A.BAIRRO CENTRO	CZS.VILA SANTA ROSA	Urban	Rural	2	48	1152
VILA SANTA ROSA	CRUZEIRO DO SUL	BAIRRO CENTRO	RODRIGUES ALVES	3029	TRABALHO	-77	NA	-77	NA	R.A.BAIRRO CENTRO	CZS.VILA SANTA ROSA	Urban	Rural			2080
VILA SANTA ROSA	CRUZEIRO DO SUL	GUARANI	MANCIO LIMA	2911	TRABALHO	-77	NA	-77	NA	M.L.GUARANI	CZS.VILA SANTA ROSA	Urban	Rural			2080
VILA SANTA ROSA	CRUZEIRO DO SUL	BANDEIRANTE	MANCIO LIMA	2214	VIAGEM	12	x year	3	days	M.L.BANDEIRANTE	CZS.VILA SANTA ROSA	Urban	Rural	3	36	864
VILA SANTA ROSA	CRUZEIRO DO SUL	SAO FRANCISCO	MANCIO LIMA	2134	TRABALHO	5	x week	-77	NA	M.L.SAO FRANCISCO	CZS.VILA SANTA ROSA	Urban	Rural			2080
VILA SANTA ROSA	CRUZEIRO DO SUL	SAO FRANCISCO	MANCIO LIMA	2134	ESTUDO	NA				M.L.SAO FRANCISCO	CZS.VILA SANTA ROSA	Urban	Rural			900
VILA SANTA ROSA	CRUZEIRO DO SUL	SAO FRANCISCO RAM	RODRIGUES ALVES	4089	TRABALHO	-88	NSNL	-77	NA	R.A.SAO FRANCISCO RAM	CZS.VILA SANTA ROSA	Rural	Rural
VILA SANTA ROSA	CRUZEIRO DO SUL	PE-DA-TERRA	MANCIO LIMA	2802	TRABALHO	-88	NSNL	-88	NA	M.L.PE-DA-TERRA	CZS.VILA SANTA ROSA	Rural	Rural
VILA SANTA ROSA	CRUZEIRO DO SUL	SAO PAULO	RODRIGUES ALVES	4086	MALARIA	-88				R.A.SAO PAULO	CZS.VILA SANTA ROSA	Rural	Rural
VILA SAO PEDRO	CRUZEIRO DO SUL	BAIRRO CENTRO	RODRIGUES ALVES	3099	OUTRO	2	x week	-77	NA	R.A.BAIRRO CENTRO	CZS.VILA SAO PEDRO	Urban	Rural
VILA SAO PEDRO	CRUZEIRO DO SUL	BAIRRO CENTRO	RODRIGUES ALVES	3074	TRABALHO	12	x year	-77	NA	R.A.BAIRRO CENTRO	CZS.VILA SAO PEDRO	Urban	Rural			96
VILA SAO PEDRO	CRUZEIRO DO SUL	BAIRRO CENTRO	RODRIGUES ALVES	3082	TRABALHO	10	x month	-77	NA	R.A.BAIRRO CENTRO	CZS.VILA SAO PEDRO	Urban	Rural			960
VILA SAO PEDRO	CRUZEIRO DO SUL	BAIRRO CENTRO	RODRIGUES ALVES	3099	TRABALHO	2	x week	-77	NA	R.A.BAIRRO CENTRO	CZS.VILA SAO PEDRO	Urban	Rural			832
VILA SAO PEDRO	CRUZEIRO DO SUL	SAO FRANCISCO	MANCIO LIMA	2106	TRABALHO	5	x week	-77	NA	M.L.SAO FRANCISCO	CZS.VILA SAO PEDRO	Urban	Rural			2080
VILA SAO PEDRO	CRUZEIRO DO SUL	SAO PAULO	RODRIGUES ALVES	4088	VIAGEM	15	x year	3	days	R.A.SAO PAULO	CZS.VILA SAO PEDRO	Rural	Rural	3	45	1080
VILA SAO PEDRO	CRUZEIRO DO SUL	BAIRRO CENTRO	RODRIGUES ALVES	3050	VIAGEM	1	x week	-77	NA	R.A.BAIRRO CENTRO	CZS.VILA SAO PEDRO	Urban	Rural
VILA SAO PEDRO	CRUZEIRO DO SUL	BAIRRO CENTRO	RODRIGUES ALVES	3021	VIAGEM	-88	NSNL	1	day	R.A.BAIRRO CENTRO	CZS.VILA SAO PEDRO	Urban	Rural	1
VILA SAO PEDRO	CRUZEIRO DO SUL	NOVA CINTRA	RODRIGUES ALVES	4100	VIAGEM	6	x year	2	days	R.A.NOVA CINTRA	CZS.VILA SAO PEDRO	Rural	Rural	2	12	288
ZUMIRA	MANCIO LIMA	CONCEICAO-PDSSS	MANCIO LIMA	1060	VIAGEM	10	x year	2	days	M.L.CONCEICAO-PDSSS	M.L.ZUMIRA	Rural	Rural	2	20	480
ZUMIRA	MANCIO LIMA	SERRA DO MOA	MANCIO LIMA	1031	SAUDE	3				M.L.SERRA DO MOA	M.L.ZUMIRA	Rural	Rural
ZUMIRA	MANCIO LIMA	SERRA DO MOA	MANCIO LIMA	1052	VIAGEM	-88	NSNL	1	days	M.L.SERRA DO MOA	M.L.ZUMIRA	Rural	Rural	1
ZUMIRA	MANCIO LIMA	SERRA DO MOA	MANCIO LIMA	1042	TRABALHO	2	x year	3	days	M.L.SERRA DO MOA	M.L.ZUMIRA	Rural	Rural	3	6	144
ZUMIRA	MANCIO LIMA	CONCEICAO-PDSSS	MANCIO LIMA	1058	TRABALHO	1	x year	2	meses	M.L.CONCEICAO-PDSSS	M.L.ZUMIRA	Rural	Rural	60	60	1440
ZUMIRA	MANCIO LIMA	SERRA DO MOA	MANCIO LIMA	1041	TRABALHO	3	x year	3	days	M.L.SERRA DO MOA	M.L.ZUMIRA	Rural	Rural	3	9	216
ZUMIRA	MANCIO LIMA	SERRA DO MOA	MANCIO LIMA	1042	OUTRO	2	x year	3	days	M.L.SERRA DO MOA	M.L.ZUMIRA	Rural	Rural	3	6	144
ZUMIRA	MANCIO LIMA	SERRA DO MOA	MANCIO LIMA	1036	MALARIA	1				M.L.SERRA DO MOA	M.L.ZUMIRA	Rural	Rural
