# Supplementary material for: Measuring the contribution of human mobility to malaria persistence
Source: Malar J. 2020 Nov 11;19:404. doi: 10.1186/s12936-020-03474-4 (PMC7659106; doi:10.1186/s12936-020-03474-4)
Supplement: Supplementary file 3 — Additional file 3. The dataset used to conduct the analysis. [file 12936_2020_3474_MOESM3_ESM.zip › households.csv]

cod.household	Locality	City	Zone	n.householders	mal.household.12	mal.household12_pos	p.mal.household.12	loc.cod
1001	TRES UNIDOS	MANCIO LIMA	ML.r	3	0	NEG	0	M.L.TRES UNIDOS
1002	TRES UNIDOS	MANCIO LIMA	ML.r	8	3	POS	0.38	M.L.TRES UNIDOS
1003	TRES UNIDOS	MANCIO LIMA	ML.r	4	2	POS	0.5	M.L.TRES UNIDOS
1004	TRES UNIDOS	MANCIO LIMA	ML.r	6	1	POS	0.17	M.L.TRES UNIDOS
1005	TRES UNIDOS	MANCIO LIMA	ML.r	7	1	POS	0.14	M.L.TRES UNIDOS
1006	NOVA LICAO	MANCIO LIMA	ML.r	9	3	POS	0.33	M.L.NOVA LICAO
1007	NOVA LICAO	MANCIO LIMA	ML.r	5	2	POS	0.4	M.L.NOVA LICAO
1008	NOVA LICAO	MANCIO LIMA	ML.r	5	1	POS	0.2	M.L.NOVA LICAO
1009	BOM SOSSEGO	MANCIO LIMA	ML.r	5	1	POS	0.2	M.L.BOM SOSSEGO
1010	BOM SOSSEGO	MANCIO LIMA	ML.r	3	1	POS	0.33	M.L.BOM SOSSEGO
1011	BOM SOSSEGO	MANCIO LIMA	ML.r	3	1	POS	0.33	M.L.BOM SOSSEGO
1012	BOM SOSSEGO	MANCIO LIMA	ML.r	2	0	NEG	0	M.L.BOM SOSSEGO
1013	BOM SOSSEGO	MANCIO LIMA	ML.r	2	0	NEG	0	M.L.BOM SOSSEGO
1014	BOM SOSSEGO	MANCIO LIMA	ML.r	3	1	POS	0.33	M.L.BOM SOSSEGO
1015	BOM SOSSEGO	MANCIO LIMA	ML.r	5	0	NEG	0	M.L.BOM SOSSEGO
1016	BOM SOSSEGO	MANCIO LIMA	ML.r	9	1	POS	0.11	M.L.BOM SOSSEGO
1017	BARRO VERMELHO	MANCIO LIMA	ML.r	4	2	POS	0.5	M.L.BARRO VERMELHO
1018	BARRO VERMELHO	MANCIO LIMA	ML.r	6	0	NEG	0	M.L.BARRO VERMELHO
1019	BARRO VERMELHO	MANCIO LIMA	ML.r	7	0	NEG	0	M.L.BARRO VERMELHO
1020	RIO AZUL-PDSSS	MANCIO LIMA	ML.r	3	1	POS	0.33	M.L.RIO AZUL-PDSSS
1021	RIO AZUL-PDSSS	MANCIO LIMA	ML.r	8	3	POS	0.38	M.L.RIO AZUL-PDSSS
1022	RIO AZUL-PDSSS	MANCIO LIMA	ML.r	4	2	POS	0.5	M.L.RIO AZUL-PDSSS
1023	RIO AZUL-PDSSS	MANCIO LIMA	ML.r	4	0	NEG	0	M.L.RIO AZUL-PDSSS
1024	SERRA DO MOA	MANCIO LIMA	ML.r	4	0	NEG	0	M.L.SERRA DO MOA
1025	SERRA DO MOA	MANCIO LIMA	ML.r	6	0	NEG	0	M.L.SERRA DO MOA
1026	SERRA DO MOA	MANCIO LIMA	ML.r	9	0	NEG	0	M.L.SERRA DO MOA
1027	SERRA DO MOA	MANCIO LIMA	ML.r	6	0	NEG	0	M.L.SERRA DO MOA
1028	SERRA DO MOA	MANCIO LIMA	ML.r	5	0	NEG	0	M.L.SERRA DO MOA
1029	SERRA DO MOA	MANCIO LIMA	ML.r	1	0	NEG	0	M.L.SERRA DO MOA
1030	SERRA DO MOA	MANCIO LIMA	ML.r	5	0	NEG	0	M.L.SERRA DO MOA
1031	SERRA DO MOA	MANCIO LIMA	ML.r	5	0	NEG	0	M.L.SERRA DO MOA
1032	SERRA DO MOA	MANCIO LIMA	ML.r	8	2	POS	0.25	M.L.SERRA DO MOA
1033	SERRA DO MOA	MANCIO LIMA	ML.r	7	0	NEG	0	M.L.SERRA DO MOA
1034	SERRA DO MOA	MANCIO LIMA	ML.r	4	1	POS	0.25	M.L.SERRA DO MOA
1035	SERRA DO MOA	MANCIO LIMA	ML.r	6	0	NEG	0	M.L.SERRA DO MOA
1036	SERRA DO MOA	MANCIO LIMA	ML.r	5	1	POS	0.2	M.L.SERRA DO MOA
1037	SERRA DO MOA	MANCIO LIMA	ML.r	6	0	NEG	0	M.L.SERRA DO MOA
1038	SERRA DO MOA	MANCIO LIMA	ML.r	4	0	NEG	0	M.L.SERRA DO MOA
1039	SERRA DO MOA	MANCIO LIMA	ML.r	4	0	NEG	0	M.L.SERRA DO MOA
1040	SERRA DO MOA	MANCIO LIMA	ML.r	2	0	NEG	0	M.L.SERRA DO MOA
1041	SERRA DO MOA	MANCIO LIMA	ML.r	3	0	NEG	0	M.L.SERRA DO MOA
1042	SERRA DO MOA	MANCIO LIMA	ML.r	2	0	NEG	0	M.L.SERRA DO MOA
1043	SERRA DO MOA	MANCIO LIMA	ML.r	7	1	POS	0.14	M.L.SERRA DO MOA
1044	SERRA DO MOA	MANCIO LIMA	ML.r	5	0	NEG	0	M.L.SERRA DO MOA
1045	SERRA DO MOA	MANCIO LIMA	ML.r	4	0	NEG	0	M.L.SERRA DO MOA
1046	SERRA DO MOA	MANCIO LIMA	ML.r	1	1	POS	1	M.L.SERRA DO MOA
1047	SERRA DO MOA	MANCIO LIMA	ML.r	7	0	NEG	0	M.L.SERRA DO MOA
1048	SERRA DO MOA	MANCIO LIMA	ML.r	4	0	NEG	0	M.L.SERRA DO MOA
1049	SERRA DO MOA	MANCIO LIMA	ML.r	7	1	POS	0.14	M.L.SERRA DO MOA
1050	SERRA DO MOA	MANCIO LIMA	ML.r	3	0	NEG	0	M.L.SERRA DO MOA
1051	SERRA DO MOA	MANCIO LIMA	ML.r	5	0	NEG	0	M.L.SERRA DO MOA
1052	SERRA DO MOA	MANCIO LIMA	ML.r	1	0	NEG	0	M.L.SERRA DO MOA
1053	SERRA DO MOA	MANCIO LIMA	ML.r	5	1	POS	0.2	M.L.SERRA DO MOA
1054	SERRA DO MOA	MANCIO LIMA	ML.r	1	0	NEG	0	M.L.SERRA DO MOA
1055	SERRA DO MOA	MANCIO LIMA	ML.r	11	2	POS	0.18	M.L.SERRA DO MOA
1056	CONCEICAO-PDSSS	MANCIO LIMA	ML.r	5	0	NEG	0	M.L.CONCEICAO-PDSSS
1057	CONCEICAO-PDSSS	MANCIO LIMA	ML.r	3	0	NEG	0	M.L.CONCEICAO-PDSSS
1058	CONCEICAO-PDSSS	MANCIO LIMA	ML.r	6	1	POS	0.17	M.L.CONCEICAO-PDSSS
1059	CONCEICAO-PDSSS	MANCIO LIMA	ML.r	4	2	POS	0.5	M.L.CONCEICAO-PDSSS
1060	CONCEICAO-PDSSS	MANCIO LIMA	ML.r	4	0	NEG	0	M.L.CONCEICAO-PDSSS
1061	CONCEICAO-PDSSS	MANCIO LIMA	ML.r	4	0	NEG	0	M.L.CONCEICAO-PDSSS
1062	CONCEICAO-PDSSS	MANCIO LIMA	ML.r	5	0	NEG	0	M.L.CONCEICAO-PDSSS
1063	CONCEICAO-PDSSS	MANCIO LIMA	ML.r	2	0	NEG	0	M.L.CONCEICAO-PDSSS
1064	SEDE-PDSSS	MANCIO LIMA	ML.r	3	0	NEG	0	M.L.SEDE-PDSSS
1065	CONCEICAO-PDSSS	MANCIO LIMA	ML.r	4	0	NEG	0	M.L.CONCEICAO-PDSSS
1066	CONCEICAO-PDSSS	MANCIO LIMA	ML.r	5	0	NEG	0	M.L.CONCEICAO-PDSSS
1067	SEDE-PDSSS	MANCIO LIMA	ML.r	8	7	POS	0.88	M.L.SEDE-PDSSS
1068	SEDE-PDSSS	MANCIO LIMA	ML.r	8	3	POS	0.38	M.L.SEDE-PDSSS
1069	SERRA DO MOA	MANCIO LIMA	ML.r	2	1	POS	0.5	M.L.SERRA DO MOA
1070	SEDE-PDSSS	MANCIO LIMA	ML.r	3	1	POS	0.33	M.L.SEDE-PDSSS
1071	SEDE-PDSSS	MANCIO LIMA	ML.r	7	3	POS	0.43	M.L.SEDE-PDSSS
1072	PROSPERIDADE-PDSSS	MANCIO LIMA	ML.r	9	2	POS	0.22	M.L.PROSPERIDADE-PDSSS
1073	PROSPERIDADE-PDSSS	MANCIO LIMA	ML.r	4	3	POS	0.75	M.L.PROSPERIDADE-PDSSS
1074	SEDE-PDSSS	MANCIO LIMA	ML.r	6	1	POS	0.17	M.L.SEDE-PDSSS
1075	SEDE-PDSSS	MANCIO LIMA	ML.r	4	1	POS	0.25	M.L.SEDE-PDSSS
1076	SEDE-PDSSS	MANCIO LIMA	ML.r	5	1	POS	0.2	M.L.SEDE-PDSSS
1077	SEDE-PDSSS	MANCIO LIMA	ML.r	4	0	NEG	0	M.L.SEDE-PDSSS
1078	ZUMIRA	MANCIO LIMA	ML.r	1	0	NEG	0	M.L.ZUMIRA
1079	ZUMIRA	MANCIO LIMA	ML.r	5	1	POS	0.2	M.L.ZUMIRA
1080	SEDE-PDSSS	MANCIO LIMA	ML.r	5	2	POS	0.4	M.L.SEDE-PDSSS
1081	SEDE-PDSSS	MANCIO LIMA	ML.r	3	0	NEG	0	M.L.SEDE-PDSSS
1082	SEDE-PDSSS	MANCIO LIMA	ML.r	4	1	POS	0.25	M.L.SEDE-PDSSS
1083	SEDE-PDSSS	MANCIO LIMA	ML.r	6	3	POS	0.5	M.L.SEDE-PDSSS
1084	PROSPERIDADE-PDSSS	MANCIO LIMA	ML.r	3	1	POS	0.33	M.L.PROSPERIDADE-PDSSS
1085	PROSPERIDADE-PDSSS	MANCIO LIMA	ML.r	5	0	NEG	0	M.L.PROSPERIDADE-PDSSS
1086	SEDE-PDSSS	MANCIO LIMA	ML.r	7	1	POS	0.14	M.L.SEDE-PDSSS
1087	SEDE-PDSSS	MANCIO LIMA	ML.r	4	1	POS	0.25	M.L.SEDE-PDSSS
1088	ZUMIRA	MANCIO LIMA	ML.r	5	0	NEG	0	M.L.ZUMIRA
1089	PROSPERIDADE-PDSSS	MANCIO LIMA	ML.r	3	1	POS	0.33	M.L.PROSPERIDADE-PDSSS
1090	SEDE-PDSSS	MANCIO LIMA	ML.r	4	0	NEG	0	M.L.SEDE-PDSSS
1091	SAO FRANCISCO-PDSSS	MANCIO LIMA	ML.r	2	0	NEG	0	M.L.SAO FRANCISCO-PDSSS
1092	SAO FRANCISCO-PDSSS	MANCIO LIMA	ML.r	2	1	POS	0.5	M.L.SAO FRANCISCO-PDSSS
1093	SAO FRANCISCO-PDSSS	MANCIO LIMA	ML.r	7	4	POS	0.57	M.L.SAO FRANCISCO-PDSSS
1094	SAO FRANCISCO-PDSSS	MANCIO LIMA	ML.r	6	6	POS	1	M.L.SAO FRANCISCO-PDSSS
1095	SAO FRANCISCO-PDSSS	MANCIO LIMA	ML.r	7	5	POS	0.71	M.L.SAO FRANCISCO-PDSSS
1096	SAO FRANCISCO-PDSSS	MANCIO LIMA	ML.r	10	2	POS	0.2	M.L.SAO FRANCISCO-PDSSS
1097	SAO FRANCISCO-PDSSS	MANCIO LIMA	ML.r	3	1	POS	0.33	M.L.SAO FRANCISCO-PDSSS
1098	BOA VISTA-PDSSS	MANCIO LIMA	ML.r	2	2	POS	1	M.L.BOA VISTA-PDSSS
1099	BOA VISTA-PDSSS	MANCIO LIMA	ML.r	3	1	POS	0.33	M.L.BOA VISTA-PDSSS
1100	BOA VISTA-PDSSS	MANCIO LIMA	ML.r	6	1	POS	0.17	M.L.BOA VISTA-PDSSS
1101	BOA VISTA-PDSSS	MANCIO LIMA	ML.r	4	0	NEG	0	M.L.BOA VISTA-PDSSS
1102	SOCO	MANCIO LIMA	ML.r	4	1	POS	0.25	M.L.SOCO
1103	SOCO	MANCIO LIMA	ML.r	2	1	POS	0.5	M.L.SOCO
1104	SOCO	MANCIO LIMA	ML.r	6	0	NEG	0	M.L.SOCO
1105	SOCO	MANCIO LIMA	ML.r	3	0	NEG	0	M.L.SOCO
1106	SOCO	MANCIO LIMA	ML.r	3	2	POS	0.67	M.L.SOCO
1107	SOCO	MANCIO LIMA	ML.r	7	0	NEG	0	M.L.SOCO
2101	SAO FRANCISCO	MANCIO LIMA	ML.u	5	3	POS	0.6	M.L.SAO FRANCISCO
2102	SAO FRANCISCO	MANCIO LIMA	ML.u	2	0	NEG	0	M.L.SAO FRANCISCO
2103	SAO FRANCISCO	MANCIO LIMA	ML.u	5	2	POS	0.4	M.L.SAO FRANCISCO
2104	SAO FRANCISCO	MANCIO LIMA	ML.u	8	0	NEG	0	M.L.SAO FRANCISCO
2106	SAO FRANCISCO	MANCIO LIMA	ML.u	5	1	POS	0.2	M.L.SAO FRANCISCO
2107	SAO FRANCISCO	MANCIO LIMA	ML.u	3	1	POS	0.33	M.L.SAO FRANCISCO
2108	SAO FRANCISCO	MANCIO LIMA	ML.u	3	0	NEG	0	M.L.SAO FRANCISCO
2109	SAO FRANCISCO	MANCIO LIMA	ML.u	3	2	POS	0.67	M.L.SAO FRANCISCO
2110	SAO FRANCISCO	MANCIO LIMA	ML.u	2	0	NEG	0	M.L.SAO FRANCISCO
2111	SAO FRANCISCO	MANCIO LIMA	ML.u	2	2	POS	1	M.L.SAO FRANCISCO
2112	SAO FRANCISCO	MANCIO LIMA	ML.u	3	0	NEG	0	M.L.SAO FRANCISCO
2113	SAO FRANCISCO	MANCIO LIMA	ML.u	2	0	NEG	0	M.L.SAO FRANCISCO
2114	SAO FRANCISCO	MANCIO LIMA	ML.u	4	0	NEG	0	M.L.SAO FRANCISCO
2115	SAO FRANCISCO	MANCIO LIMA	ML.u	6	1	POS	0.17	M.L.SAO FRANCISCO
2116	SAO FRANCISCO	MANCIO LIMA	ML.u	2	1	POS	0.5	M.L.SAO FRANCISCO
2117	SAO FRANCISCO	MANCIO LIMA	ML.u	8	0	NEG	0	M.L.SAO FRANCISCO
2118	SAO FRANCISCO	MANCIO LIMA	ML.u	5	0	NEG	0	M.L.SAO FRANCISCO
2119	SAO FRANCISCO	MANCIO LIMA	ML.u	2	0	NEG	0	M.L.SAO FRANCISCO
2120	SAO FRANCISCO	MANCIO LIMA	ML.u	3	0	NEG	0	M.L.SAO FRANCISCO
2121	SAO FRANCISCO	MANCIO LIMA	ML.u	4	0	NEG	0	M.L.SAO FRANCISCO
2122	SAO FRANCISCO	MANCIO LIMA	ML.u	3	0	NEG	0	M.L.SAO FRANCISCO
2123	SAO FRANCISCO	MANCIO LIMA	ML.u	5	1	POS	0.2	M.L.SAO FRANCISCO
2124	SAO FRANCISCO	MANCIO LIMA	ML.u	4	1	POS	0.25	M.L.SAO FRANCISCO
2125	SAO FRANCISCO	MANCIO LIMA	ML.u	3	1	POS	0.33	M.L.SAO FRANCISCO
2126	SAO FRANCISCO	MANCIO LIMA	ML.u	2	0	NEG	0	M.L.SAO FRANCISCO
2127	SAO FRANCISCO	MANCIO LIMA	ML.u	4	0	NEG	0	M.L.SAO FRANCISCO
2128	SAO FRANCISCO	MANCIO LIMA	ML.u	4	3	POS	0.75	M.L.SAO FRANCISCO
2129	SAO FRANCISCO	MANCIO LIMA	ML.u	4	0	NEG	0	M.L.SAO FRANCISCO
2130	SAO FRANCISCO	MANCIO LIMA	ML.u	6	2	POS	0.33	M.L.SAO FRANCISCO
2131	SAO FRANCISCO	MANCIO LIMA	ML.u	3	0	NEG	0	M.L.SAO FRANCISCO
2132	SAO FRANCISCO	MANCIO LIMA	ML.u	2	0	NEG	0	M.L.SAO FRANCISCO
2133	SAO FRANCISCO	MANCIO LIMA	ML.u	10	2	POS	0.2	M.L.SAO FRANCISCO
2134	SAO FRANCISCO	MANCIO LIMA	ML.u	4	1	POS	0.25	M.L.SAO FRANCISCO
2135	SAO FRANCISCO	MANCIO LIMA	ML.u	4	1	POS	0.25	M.L.SAO FRANCISCO
2136	SAO FRANCISCO	MANCIO LIMA	ML.u	2	0	NEG	0	M.L.SAO FRANCISCO
2137	SAO FRANCISCO	MANCIO LIMA	ML.u	2	1	POS	0.5	M.L.SAO FRANCISCO
2138	SAO FRANCISCO	MANCIO LIMA	ML.u	6	0	NEG	0	M.L.SAO FRANCISCO
2139	SAO FRANCISCO	MANCIO LIMA	ML.u	3	0	NEG	0	M.L.SAO FRANCISCO
2140	SAO FRANCISCO	MANCIO LIMA	ML.u	3	0	NEG	0	M.L.SAO FRANCISCO
2141	SAO FRANCISCO	MANCIO LIMA	ML.u	1	0	NEG	0	M.L.SAO FRANCISCO
2142	SAO FRANCISCO	MANCIO LIMA	ML.u	2	0	NEG	0	M.L.SAO FRANCISCO
2143	SAO FRANCISCO	MANCIO LIMA	ML.u	2	0	NEG	0	M.L.SAO FRANCISCO
2144	SAO FRANCISCO	MANCIO LIMA	ML.u	4	0	NEG	0	M.L.SAO FRANCISCO
2145	SAO FRANCISCO	MANCIO LIMA	ML.u	7	0	NEG	0	M.L.SAO FRANCISCO
2146	SAO FRANCISCO	MANCIO LIMA	ML.u	9	1	POS	0.11	M.L.SAO FRANCISCO
2147	SAO FRANCISCO	MANCIO LIMA	ML.u	3	1	POS	0.33	M.L.SAO FRANCISCO
2148	SAO FRANCISCO	MANCIO LIMA	ML.u	2	2	POS	1	M.L.SAO FRANCISCO
2149	SAO FRANCISCO	MANCIO LIMA	ML.u	3	2	POS	0.67	M.L.SAO FRANCISCO
2150	SAO FRANCISCO	MANCIO LIMA	ML.u	2	0	NEG	0	M.L.SAO FRANCISCO
2151	SAO FRANCISCO	MANCIO LIMA	ML.u	9	0	NEG	0	M.L.SAO FRANCISCO
2152	SAO FRANCISCO	MANCIO LIMA	ML.u	7	1	POS	0.14	M.L.SAO FRANCISCO
2201	BANDEIRANTE	MANCIO LIMA	ML.u	2	0	NEG	0	M.L.BANDEIRANTE
2202	BANDEIRANTE	MANCIO LIMA	ML.u	4	0	NEG	0	M.L.BANDEIRANTE
2203	BANDEIRANTE	MANCIO LIMA	ML.u	8	2	POS	0.25	M.L.BANDEIRANTE
2204	BANDEIRANTE	MANCIO LIMA	ML.u	6	0	NEG	0	M.L.BANDEIRANTE
2205	BANDEIRANTE	MANCIO LIMA	ML.u	5	1	POS	0.2	M.L.BANDEIRANTE
2206	BANDEIRANTE	MANCIO LIMA	ML.u	2	0	NEG	0	M.L.BANDEIRANTE
2207	BANDEIRANTE	MANCIO LIMA	ML.u	2	2	POS	1	M.L.BANDEIRANTE
2208	BANDEIRANTE	MANCIO LIMA	ML.u	7	2	POS	0.29	M.L.BANDEIRANTE
2209	BANDEIRANTE	MANCIO LIMA	ML.u	5	3	POS	0.6	M.L.BANDEIRANTE
2210	BANDEIRANTE	MANCIO LIMA	ML.u	3	1	POS	0.33	M.L.BANDEIRANTE
2211	BANDEIRANTE	MANCIO LIMA	ML.u	6	0	NEG	0	M.L.BANDEIRANTE
2212	BANDEIRANTE	MANCIO LIMA	ML.u	3	0	NEG	0	M.L.BANDEIRANTE
2213	BANDEIRANTE	MANCIO LIMA	ML.u	7	1	POS	0.14	M.L.BANDEIRANTE
2214	BANDEIRANTE	MANCIO LIMA	ML.u	8	0	NEG	0	M.L.BANDEIRANTE
2215	BANDEIRANTE	MANCIO LIMA	ML.u	4	0	NEG	0	M.L.BANDEIRANTE
2301	IRACEMA	MANCIO LIMA	ML.u	4	0	NEG	0	M.L.IRACEMA
2302	IRACEMA	MANCIO LIMA	ML.u	3	0	NEG	0	M.L.IRACEMA
2303	IRACEMA	MANCIO LIMA	ML.u	5	0	NEG	0	M.L.IRACEMA
2304	IRACEMA	MANCIO LIMA	ML.u	5	0	NEG	0	M.L.IRACEMA
2305	IRACEMA	MANCIO LIMA	ML.u	3	0	NEG	0	M.L.IRACEMA
2306	IRACEMA	MANCIO LIMA	ML.u	1	0	NEG	0	M.L.IRACEMA
2307	IRACEMA	MANCIO LIMA	ML.u	5	0	NEG	0	M.L.IRACEMA
2308	IRACEMA	MANCIO LIMA	ML.u	4	0	NEG	0	M.L.IRACEMA
2309	IRACEMA	MANCIO LIMA	ML.u	3	1	POS	0.33	M.L.IRACEMA
2310	IRACEMA	MANCIO LIMA	ML.u	2	0	NEG	0	M.L.IRACEMA
2401	CENTRO	MANCIO LIMA	ML.u	2	0	NEG	0	M.L.CENTRO
2402	CENTRO	MANCIO LIMA	ML.u	2	2	POS	1	M.L.CENTRO
2403	CENTRO	MANCIO LIMA	ML.u	5	5	POS	1	M.L.CENTRO
2404	CENTRO	MANCIO LIMA	ML.u	3	1	POS	0.33	M.L.CENTRO
2405	CENTRO	MANCIO LIMA	ML.u	5	0	NEG	0	M.L.CENTRO
2406	CENTRO	MANCIO LIMA	ML.u	4	0	NEG	0	M.L.CENTRO
2407	CENTRO	MANCIO LIMA	ML.u	3	0	NEG	0	M.L.CENTRO
2408	CENTRO	MANCIO LIMA	ML.u	4	1	POS	0.25	M.L.CENTRO
2409	CENTRO	MANCIO LIMA	ML.u	2	0	NEG	0	M.L.CENTRO
2410	CENTRO	MANCIO LIMA	ML.u	2	1	POS	0.5	M.L.CENTRO
2411	CENTRO	MANCIO LIMA	ML.u	3	0	NEG	0	M.L.CENTRO
2412	CENTRO	MANCIO LIMA	ML.u	3	1	POS	0.33	M.L.CENTRO
2413	CENTRO	MANCIO LIMA	ML.u	3	2	POS	0.67	M.L.CENTRO
2414	CENTRO	MANCIO LIMA	ML.u	2	0	NEG	0	M.L.CENTRO
2415	CENTRO	MANCIO LIMA	ML.u	2	1	POS	0.5	M.L.CENTRO
2416	CENTRO	MANCIO LIMA	ML.u	5	0	NEG	0	M.L.CENTRO
2417	CENTRO	MANCIO LIMA	ML.u	4	0	NEG	0	M.L.CENTRO
2418	CENTRO	MANCIO LIMA	ML.u	3	0	NEG	0	M.L.CENTRO
2419	CENTRO	MANCIO LIMA	ML.u	6	2	POS	0.33	M.L.CENTRO
2420	CENTRO	MANCIO LIMA	ML.u	4	4	POS	1	M.L.CENTRO
2421	CENTRO	MANCIO LIMA	ML.u	5	0	NEG	0	M.L.CENTRO
2422	CENTRO	MANCIO LIMA	ML.u	6	1	POS	0.17	M.L.CENTRO
2423	CENTRO	MANCIO LIMA	ML.u	3	0	NEG	0	M.L.CENTRO
2424	CENTRO	MANCIO LIMA	ML.u	5	0	NEG	0	M.L.CENTRO
2425	CENTRO	MANCIO LIMA	ML.u	2	0	NEG	0	M.L.CENTRO
2426	CENTRO	MANCIO LIMA	ML.u	4	2	POS	0.5	M.L.CENTRO
2427	CENTRO	MANCIO LIMA	ML.u	4	1	POS	0.25	M.L.CENTRO
2428	CENTRO	MANCIO LIMA	ML.u	2	0	NEG	0	M.L.CENTRO
2429	CENTRO	MANCIO LIMA	ML.u	4	0	NEG	0	M.L.CENTRO
2430	CENTRO	MANCIO LIMA	ML.u	5	2	POS	0.4	M.L.CENTRO
2431	CENTRO	MANCIO LIMA	ML.u	3	0	NEG	0	M.L.CENTRO
2432	CENTRO	MANCIO LIMA	ML.u	1	0	NEG	0	M.L.CENTRO
2433	CENTRO	MANCIO LIMA	ML.u	2	1	POS	0.5	M.L.CENTRO
2434	CENTRO	MANCIO LIMA	ML.u	3	0	NEG	0	M.L.CENTRO
2435	CENTRO	MANCIO LIMA	ML.u	6	2	POS	0.33	M.L.CENTRO
2436	CENTRO	MANCIO LIMA	ML.u	5	5	POS	1	M.L.CENTRO
2437	CENTRO	MANCIO LIMA	ML.u	6	0	NEG	0	M.L.CENTRO
2438	CENTRO	MANCIO LIMA	ML.u	1	0	NEG	0	M.L.CENTRO
2439	CENTRO	MANCIO LIMA	ML.u	4	0	NEG	0	M.L.CENTRO
2440	CENTRO	MANCIO LIMA	ML.u	2	0	NEG	0	M.L.CENTRO
2441	CENTRO	MANCIO LIMA	ML.u	3	1	POS	0.33	M.L.CENTRO
2442	CENTRO	MANCIO LIMA	ML.u	4	1	POS	0.25	M.L.CENTRO
2443	CENTRO	MANCIO LIMA	ML.u	5	0	NEG	0	M.L.CENTRO
2501	JOSE MARTINS	MANCIO LIMA	ML.u	4	0	NEG	0	M.L.JOSE MARTINS
2502	JOSE MARTINS	MANCIO LIMA	ML.u	1	0	NEG	0	M.L.JOSE MARTINS
2503	JOSE MARTINS	MANCIO LIMA	ML.u	4	0	NEG	0	M.L.JOSE MARTINS
2504	JOSE MARTINS	MANCIO LIMA	ML.u	5	0	NEG	0	M.L.JOSE MARTINS
2505	JOSE MARTINS	MANCIO LIMA	ML.u	3	0	NEG	0	M.L.JOSE MARTINS
2506	JOSE MARTINS	MANCIO LIMA	ML.u	3	1	POS	0.33	M.L.JOSE MARTINS
2507	JOSE MARTINS	MANCIO LIMA	ML.u	4	0	NEG	0	M.L.JOSE MARTINS
2508	JOSE MARTINS	MANCIO LIMA	ML.u	3	0	NEG	0	M.L.JOSE MARTINS
2509	JOSE MARTINS	MANCIO LIMA	ML.u	3	2	POS	0.67	M.L.JOSE MARTINS
2510	JOSE MARTINS	MANCIO LIMA	ML.u	4	1	POS	0.25	M.L.JOSE MARTINS
2601	SAO VIDAL	MANCIO LIMA	ML.u	5	1	POS	0.2	M.L.SAO VIDAL
2602	SAO VIDAL	MANCIO LIMA	ML.u	1	0	NEG	0	M.L.SAO VIDAL
2603	SAO VIDAL	MANCIO LIMA	ML.u	3	2	POS	0.67	M.L.SAO VIDAL
2604	SAO VIDAL	MANCIO LIMA	ML.u	3	2	POS	0.67	M.L.SAO VIDAL
2605	SAO VIDAL	MANCIO LIMA	ML.u	4	1	POS	0.25	M.L.SAO VIDAL
2606	SAO VIDAL	MANCIO LIMA	ML.u	2	0	NEG	0	M.L.SAO VIDAL
2607	SAO VIDAL	MANCIO LIMA	ML.u	6	1	POS	0.17	M.L.SAO VIDAL
2608	SAO VIDAL	MANCIO LIMA	ML.u	6	0	NEG	0	M.L.SAO VIDAL
2609	SAO VIDAL	MANCIO LIMA	ML.u	3	1	POS	0.33	M.L.SAO VIDAL
2610	SAO VIDAL	MANCIO LIMA	ML.u	6	0	NEG	0	M.L.SAO VIDAL
2611	SAO VIDAL	MANCIO LIMA	ML.u	5	0	NEG	0	M.L.SAO VIDAL
2612	SAO VIDAL	MANCIO LIMA	ML.u	4	2	POS	0.5	M.L.SAO VIDAL
2613	SAO VIDAL	MANCIO LIMA	ML.u	6	2	POS	0.33	M.L.SAO VIDAL
2614	SAO VIDAL	MANCIO LIMA	ML.u	5	0	NEG	0	M.L.SAO VIDAL
2615	SAO VIDAL	MANCIO LIMA	ML.u	3	0	NEG	0	M.L.SAO VIDAL
2616	SAO VIDAL	MANCIO LIMA	ML.u	3	1	POS	0.33	M.L.SAO VIDAL
2617	SAO VIDAL	MANCIO LIMA	ML.u	1	0	NEG	0	M.L.SAO VIDAL
2618	SAO VIDAL	MANCIO LIMA	ML.u	7	3	POS	0.43	M.L.SAO VIDAL
2619	SAO VIDAL	MANCIO LIMA	ML.u	6	0	NEG	0	M.L.SAO VIDAL
2620	SAO VIDAL	MANCIO LIMA	ML.u	3	0	NEG	0	M.L.SAO VIDAL
2621	SAO VIDAL	MANCIO LIMA	ML.u	2	1	POS	0.5	M.L.SAO VIDAL
2622	SAO VIDAL	MANCIO LIMA	ML.u	4	3	POS	0.75	M.L.SAO VIDAL
2623	SAO VIDAL	MANCIO LIMA	ML.u	4	0	NEG	0	M.L.SAO VIDAL
2624	SAO VIDAL	MANCIO LIMA	ML.u	3	0	NEG	0	M.L.SAO VIDAL
2625	SAO VIDAL	MANCIO LIMA	ML.u	6	0	NEG	0	M.L.SAO VIDAL
2701	BETANIA	MANCIO LIMA	ML.u	4	0	NEG	0	M.L.BETANIA
2702	BETANIA	MANCIO LIMA	ML.u	2	0	NEG	0	M.L.BETANIA
2703	BETANIA	MANCIO LIMA	ML.u	4	0	NEG	0	M.L.BETANIA
2704	BETANIA	MANCIO LIMA	ML.u	2	0	NEG	0	M.L.BETANIA
2801	PE-DA-TERRA	MANCIO LIMA	ML.u	5	1	POS	0.2	M.L.PE-DA-TERRA
2802	PE-DA-TERRA	MANCIO LIMA	ML.u	6	6	POS	1	M.L.PE-DA-TERRA
2803	PE-DA-TERRA	MANCIO LIMA	ML.u	5	4	POS	0.8	M.L.PE-DA-TERRA
2804	PE-DA-TERRA	MANCIO LIMA	ML.u	4	1	POS	0.25	M.L.PE-DA-TERRA
2805	PE-DA-TERRA	MANCIO LIMA	ML.u	6	2	POS	0.33	M.L.PE-DA-TERRA
2806	PE-DA-TERRA	MANCIO LIMA	ML.u	4	0	NEG	0	M.L.PE-DA-TERRA
2807	PE-DA-TERRA	MANCIO LIMA	ML.u	6	5	POS	0.83	M.L.PE-DA-TERRA
2808	PE-DA-TERRA	MANCIO LIMA	ML.u	2	0	NEG	0	M.L.PE-DA-TERRA
2809	PE-DA-TERRA	MANCIO LIMA	ML.u	6	0	NEG	0	M.L.PE-DA-TERRA
2901	GUARANI	MANCIO LIMA	ML.u	3	2	POS	0.67	M.L.GUARANI
2902	GUARANI	MANCIO LIMA	ML.u	4	1	POS	0.25	M.L.GUARANI
2903	GUARANI	MANCIO LIMA	ML.u	4	0	NEG	0	M.L.GUARANI
2904	GUARANI	MANCIO LIMA	ML.u	6	1	POS	0.17	M.L.GUARANI
2905	GUARANI	MANCIO LIMA	ML.u	1	0	NEG	0	M.L.GUARANI
2906	GUARANI	MANCIO LIMA	ML.u	4	0	NEG	0	M.L.GUARANI
2907	GUARANI	MANCIO LIMA	ML.u	4	0	NEG	0	M.L.GUARANI
2908	GUARANI	MANCIO LIMA	ML.u	3	0	NEG	0	M.L.GUARANI
2909	GUARANI	MANCIO LIMA	ML.u	3	0	NEG	0	M.L.GUARANI
2910	GUARANI	MANCIO LIMA	ML.u	5	2	POS	0.4	M.L.GUARANI
2911	GUARANI	MANCIO LIMA	ML.u	4	0	NEG	0	M.L.GUARANI
2912	GUARANI	MANCIO LIMA	ML.u	5	2	POS	0.4	M.L.GUARANI
2913	GUARANI	MANCIO LIMA	ML.u	8	4	POS	0.5	M.L.GUARANI
2914	GUARANI	MANCIO LIMA	ML.u	3	2	POS	0.67	M.L.GUARANI
2915	GUARANI	MANCIO LIMA	ML.u	3	1	POS	0.33	M.L.GUARANI
2916	GUARANI	MANCIO LIMA	ML.u	2	0	NEG	0	M.L.GUARANI
2917	GUARANI	MANCIO LIMA	ML.u	1	0	NEG	0	M.L.GUARANI
2918	GUARANI	MANCIO LIMA	ML.u	4	0	NEG	0	M.L.GUARANI
2919	GUARANI	MANCIO LIMA	ML.u	3	0	NEG	0	M.L.GUARANI
2920	GUARANI	MANCIO LIMA	ML.u	2	2	POS	1	M.L.GUARANI
2921	GUARANI	MANCIO LIMA	ML.u	2	0	NEG	0	M.L.GUARANI
2922	GUARANI	MANCIO LIMA	ML.u	4	2	POS	0.5	M.L.GUARANI
3001	BAIRRO CENTRO	RODRIGUES ALVES	RA.u	9	2	POS	0.22	R.A.BAIRRO CENTRO
3002	BAIRRO CENTRO	RODRIGUES ALVES	RA.u	6	1	POS	0.17	R.A.BAIRRO CENTRO
3003	BAIRRO CENTRO	RODRIGUES ALVES	RA.u	2	0	NEG	0	R.A.BAIRRO CENTRO
3004	BAIRRO CENTRO	RODRIGUES ALVES	RA.u	4	0	NEG	0	R.A.BAIRRO CENTRO
3005	BAIRRO CENTRO	RODRIGUES ALVES	RA.u	3	0	NEG	0	R.A.BAIRRO CENTRO
3006	BAIRRO CENTRO	RODRIGUES ALVES	RA.u	3	0	NEG	0	R.A.BAIRRO CENTRO
3007	BAIRRO CENTRO	RODRIGUES ALVES	RA.u	7	0	NEG	0	R.A.BAIRRO CENTRO
3008	BAIRRO CENTRO	RODRIGUES ALVES	RA.u	6	3	POS	0.5	R.A.BAIRRO CENTRO
3009	BAIRRO CENTRO	RODRIGUES ALVES	RA.u	3	0	NEG	0	R.A.BAIRRO CENTRO
3010	BAIRRO CENTRO	RODRIGUES ALVES	RA.u	6	0	NEG	0	R.A.BAIRRO CENTRO
3011	BAIRRO CENTRO	RODRIGUES ALVES	RA.u	2	0	NEG	0	R.A.BAIRRO CENTRO
3013	BAIRRO CENTRO	RODRIGUES ALVES	RA.u	1	0	NEG	0	R.A.BAIRRO CENTRO
3014	BAIRRO CENTRO	RODRIGUES ALVES	RA.u	4	0	NEG	0	R.A.BAIRRO CENTRO
3015	BAIRRO CENTRO	RODRIGUES ALVES	RA.u	4	0	NEG	0	R.A.BAIRRO CENTRO
3016	BAIRRO CENTRO	RODRIGUES ALVES	RA.u	6	1	POS	0.17	R.A.BAIRRO CENTRO
3017	BAIRRO CENTRO	RODRIGUES ALVES	RA.u	2	0	NEG	0	R.A.BAIRRO CENTRO
3018	BAIRRO CENTRO	RODRIGUES ALVES	RA.u	4	1	POS	0.25	R.A.BAIRRO CENTRO
3019	BAIRRO CENTRO	RODRIGUES ALVES	RA.u	5	1	POS	0.2	R.A.BAIRRO CENTRO
3020	BAIRRO CENTRO	RODRIGUES ALVES	RA.u	5	1	POS	0.2	R.A.BAIRRO CENTRO
3021	BAIRRO CENTRO	RODRIGUES ALVES	RA.u	4	0	NEG	0	R.A.BAIRRO CENTRO
3022	BAIRRO CENTRO	RODRIGUES ALVES	RA.u	3	1	POS	0.33	R.A.BAIRRO CENTRO
3023	BAIRRO CENTRO	RODRIGUES ALVES	RA.u	4	1	POS	0.25	R.A.BAIRRO CENTRO
3024	BAIRRO CENTRO	RODRIGUES ALVES	RA.u	4	2	POS	0.5	R.A.BAIRRO CENTRO
3025	BAIRRO CENTRO	RODRIGUES ALVES	RA.u	7	0	NEG	0	R.A.BAIRRO CENTRO
3026	BAIRRO CENTRO	RODRIGUES ALVES	RA.u	3	1	POS	0.33	R.A.BAIRRO CENTRO
3027	BAIRRO CENTRO	RODRIGUES ALVES	RA.u	5	0	NEG	0	R.A.BAIRRO CENTRO
3028	BAIRRO CENTRO	RODRIGUES ALVES	RA.u	4	0	NEG	0	R.A.BAIRRO CENTRO
3029	BAIRRO CENTRO	RODRIGUES ALVES	RA.u	3	0	NEG	0	R.A.BAIRRO CENTRO
3031	BAIRRO CENTRO	RODRIGUES ALVES	RA.u	3	1	POS	0.33	R.A.BAIRRO CENTRO
3032	BAIRRO CENTRO	RODRIGUES ALVES	RA.u	3	0	NEG	0	R.A.BAIRRO CENTRO
3033	BAIRRO CENTRO	RODRIGUES ALVES	RA.u	8	0	NEG	0	R.A.BAIRRO CENTRO
3034	BAIRRO CENTRO	RODRIGUES ALVES	RA.u	2	0	NEG	0	R.A.BAIRRO CENTRO
3035	BAIRRO CENTRO	RODRIGUES ALVES	RA.u	3	1	POS	0.33	R.A.BAIRRO CENTRO
3036	BAIRRO CENTRO	RODRIGUES ALVES	RA.u	3	0	NEG	0	R.A.BAIRRO CENTRO
3037	BAIRRO CENTRO	RODRIGUES ALVES	RA.u	4	0	NEG	0	R.A.BAIRRO CENTRO
3038	BAIRRO CENTRO	RODRIGUES ALVES	RA.u	9	1	POS	0.11	R.A.BAIRRO CENTRO
3039	BAIRRO CENTRO	RODRIGUES ALVES	RA.u	3	0	NEG	0	R.A.BAIRRO CENTRO
3040	BAIRRO CENTRO	RODRIGUES ALVES	RA.u	5	0	NEG	0	R.A.BAIRRO CENTRO
3041	BAIRRO CENTRO	RODRIGUES ALVES	RA.u	3	0	NEG	0	R.A.BAIRRO CENTRO
3042	BAIRRO CENTRO	RODRIGUES ALVES	RA.u	7	1	POS	0.14	R.A.BAIRRO CENTRO
3043	BAIRRO CENTRO	RODRIGUES ALVES	RA.u	5	0	NEG	0	R.A.BAIRRO CENTRO
3044	BAIRRO CENTRO	RODRIGUES ALVES	RA.u	5	0	NEG	0	R.A.BAIRRO CENTRO
3045	BAIRRO CENTRO	RODRIGUES ALVES	RA.u	8	0	NEG	0	R.A.BAIRRO CENTRO
3046	BAIRRO CENTRO	RODRIGUES ALVES	RA.u	3	0	NEG	0	R.A.BAIRRO CENTRO
3047	BAIRRO CENTRO	RODRIGUES ALVES	RA.u	3	0	NEG	0	R.A.BAIRRO CENTRO
3048	BAIRRO CENTRO	RODRIGUES ALVES	RA.u	5	1	POS	0.2	R.A.BAIRRO CENTRO
3049	BAIRRO CENTRO	RODRIGUES ALVES	RA.u	1	0	NEG	0	R.A.BAIRRO CENTRO
3050	BAIRRO CENTRO	RODRIGUES ALVES	RA.u	3	0	NEG	0	R.A.BAIRRO CENTRO
3051	BAIRRO CENTRO	RODRIGUES ALVES	RA.u	7	1	POS	0.14	R.A.BAIRRO CENTRO
3053	BAIRRO CENTRO	RODRIGUES ALVES	RA.u	4	1	POS	0.25	R.A.BAIRRO CENTRO
3054	BAIRRO CENTRO	RODRIGUES ALVES	RA.u	5	0	NEG	0	R.A.BAIRRO CENTRO
3055	BAIRRO CENTRO	RODRIGUES ALVES	RA.u	4	1	POS	0.25	R.A.BAIRRO CENTRO
3056	BAIRRO CENTRO	RODRIGUES ALVES	RA.u	4	0	NEG	0	R.A.BAIRRO CENTRO
3057	BAIRRO CENTRO	RODRIGUES ALVES	RA.u	5	0	NEG	0	R.A.BAIRRO CENTRO
3058	BAIRRO CENTRO	RODRIGUES ALVES	RA.u	6	0	NEG	0	R.A.BAIRRO CENTRO
3059	BAIRRO CENTRO	RODRIGUES ALVES	RA.u	9	0	NEG	0	R.A.BAIRRO CENTRO
3060	BAIRRO CENTRO	RODRIGUES ALVES	RA.u	6	0	NEG	0	R.A.BAIRRO CENTRO
3061	BAIRRO CENTRO	RODRIGUES ALVES	RA.u	6	0	NEG	0	R.A.BAIRRO CENTRO
3062	BAIRRO CENTRO	RODRIGUES ALVES	RA.u	5	1	POS	0.2	R.A.BAIRRO CENTRO
3063	BAIRRO CENTRO	RODRIGUES ALVES	RA.u	4	0	NEG	0	R.A.BAIRRO CENTRO
3064	BAIRRO CENTRO	RODRIGUES ALVES	RA.u	8	0	NEG	0	R.A.BAIRRO CENTRO
3065	BAIRRO CENTRO	RODRIGUES ALVES	RA.u	2	0	NEG	0	R.A.BAIRRO CENTRO
3066	BAIRRO CENTRO	RODRIGUES ALVES	RA.u	4	0	NEG	0	R.A.BAIRRO CENTRO
3067	BAIRRO CENTRO	RODRIGUES ALVES	RA.u	4	0	NEG	0	R.A.BAIRRO CENTRO
3068	BAIRRO CENTRO	RODRIGUES ALVES	RA.u	3	0	NEG	0	R.A.BAIRRO CENTRO
3069	BAIRRO CENTRO	RODRIGUES ALVES	RA.u	3	1	POS	0.33	R.A.BAIRRO CENTRO
3070	BAIRRO CENTRO	RODRIGUES ALVES	RA.u	5	0	NEG	0	R.A.BAIRRO CENTRO
3071	BAIRRO CENTRO	RODRIGUES ALVES	RA.u	3	0	NEG	0	R.A.BAIRRO CENTRO
3072	BAIRRO CENTRO	RODRIGUES ALVES	RA.u	6	3	POS	0.5	R.A.BAIRRO CENTRO
3073	BAIRRO CENTRO	RODRIGUES ALVES	RA.u	5	1	POS	0.2	R.A.BAIRRO CENTRO
3074	BAIRRO CENTRO	RODRIGUES ALVES	RA.u	3	1	POS	0.33	R.A.BAIRRO CENTRO
3075	BAIRRO CENTRO	RODRIGUES ALVES	RA.u	7	0	NEG	0	R.A.BAIRRO CENTRO
3076	BAIRRO CENTRO	RODRIGUES ALVES	RA.u	2	0	NEG	0	R.A.BAIRRO CENTRO
3077	BAIRRO CENTRO	RODRIGUES ALVES	RA.u	4	0	NEG	0	R.A.BAIRRO CENTRO
3078	BAIRRO CENTRO	RODRIGUES ALVES	RA.u	4	1	POS	0.25	R.A.BAIRRO CENTRO
3079	BAIRRO CENTRO	RODRIGUES ALVES	RA.u	5	0	NEG	0	R.A.BAIRRO CENTRO
3080	BAIRRO CENTRO	RODRIGUES ALVES	RA.u	4	0	NEG	0	R.A.BAIRRO CENTRO
3081	BAIRRO CENTRO	RODRIGUES ALVES	RA.u	6	1	POS	0.17	R.A.BAIRRO CENTRO
3082	BAIRRO CENTRO	RODRIGUES ALVES	RA.u	3	0	NEG	0	R.A.BAIRRO CENTRO
3084	BAIRRO CENTRO	RODRIGUES ALVES	RA.u	2	0	NEG	0	R.A.BAIRRO CENTRO
3086	BAIRRO CENTRO	RODRIGUES ALVES	RA.u	3	1	POS	0.33	R.A.BAIRRO CENTRO
3088	BAIRRO CENTRO	RODRIGUES ALVES	RA.u	2	0	NEG	0	R.A.BAIRRO CENTRO
3089	BAIRRO CENTRO	RODRIGUES ALVES	RA.u	3	0	NEG	0	R.A.BAIRRO CENTRO
3090	BAIRRO CENTRO	RODRIGUES ALVES	RA.u	3	0	NEG	0	R.A.BAIRRO CENTRO
3091	BAIRRO CENTRO	RODRIGUES ALVES	RA.u	2	0	NEG	0	R.A.BAIRRO CENTRO
3095	BAIRRO CENTRO	RODRIGUES ALVES	RA.u	7	0	NEG	0	R.A.BAIRRO CENTRO
3096	BAIRRO CENTRO	RODRIGUES ALVES	RA.u	15	1	POS	0.07	R.A.BAIRRO CENTRO
3097	BAIRRO CENTRO	RODRIGUES ALVES	RA.u	4	0	NEG	0	R.A.BAIRRO CENTRO
3098	BAIRRO CENTRO	RODRIGUES ALVES	RA.u	8	0	NEG	0	R.A.BAIRRO CENTRO
3099	BAIRRO CENTRO	RODRIGUES ALVES	RA.u	4	0	NEG	0	R.A.BAIRRO CENTRO
3103	BAIRRO CENTRO	RODRIGUES ALVES	RA.u	3	0	NEG	0	R.A.BAIRRO CENTRO
3104	BAIRRO CENTRO	RODRIGUES ALVES	RA.u	8	0	NEG	0	R.A.BAIRRO CENTRO
3105	BAIRRO CENTRO	RODRIGUES ALVES	RA.u	4	1	POS	0.25	R.A.BAIRRO CENTRO
3106	BAIRRO CENTRO	RODRIGUES ALVES	RA.u	6	0	NEG	0	R.A.BAIRRO CENTRO
3107	BAIRRO CENTRO	RODRIGUES ALVES	RA.u	3	0	NEG	0	R.A.BAIRRO CENTRO
3108	BAIRRO CENTRO	RODRIGUES ALVES	RA.u	6	0	NEG	0	R.A.BAIRRO CENTRO
3109	BAIRRO CENTRO	RODRIGUES ALVES	RA.u	5	0	NEG	0	R.A.BAIRRO CENTRO
3110	BAIRRO CENTRO	RODRIGUES ALVES	RA.u	1	0	NEG	0	R.A.BAIRRO CENTRO
3111	BAIRRO CENTRO	RODRIGUES ALVES	RA.u	4	0	NEG	0	R.A.BAIRRO CENTRO
3112	BAIRRO CENTRO	RODRIGUES ALVES	RA.u	5	1	POS	0.2	R.A.BAIRRO CENTRO
3113	BAIRRO CENTRO	RODRIGUES ALVES	RA.u	6	1	POS	0.17	R.A.BAIRRO CENTRO
3114	BAIRRO CENTRO	RODRIGUES ALVES	RA.u	4	0	NEG	0	R.A.BAIRRO CENTRO
4001	PARANA DOS MOURAS	RODRIGUES ALVES	RA.r	7	5	POS	0.71	R.A.PARANA DOS MOURAS
4002	PARANA DOS MOURAS	RODRIGUES ALVES	RA.r	3	0	NEG	0	R.A.PARANA DOS MOURAS
4003	PARANA DOS MOURAS	RODRIGUES ALVES	RA.r	5	1	POS	0.2	R.A.PARANA DOS MOURAS
4004	PARANA DOS MOURAS	RODRIGUES ALVES	RA.r	4	0	NEG	0	R.A.PARANA DOS MOURAS
4005	PARANA DOS MOURAS	RODRIGUES ALVES	RA.r	3	0	NEG	0	R.A.PARANA DOS MOURAS
4006	PARANA DOS MOURAS	RODRIGUES ALVES	RA.r	4	0	NEG	0	R.A.PARANA DOS MOURAS
4007	PARANA DOS MOURAS	RODRIGUES ALVES	RA.r	5	0	NEG	0	R.A.PARANA DOS MOURAS
4008	PARANA DOS MOURAS	RODRIGUES ALVES	RA.r	7	0	NEG	0	R.A.PARANA DOS MOURAS
4009	PARANA DOS MOURAS	RODRIGUES ALVES	RA.r	3	0	NEG	0	R.A.PARANA DOS MOURAS
4010	PARANA DOS MOURAS	RODRIGUES ALVES	RA.r	5	1	POS	0.2	R.A.PARANA DOS MOURAS
4011	PARANA DOS MOURAS	RODRIGUES ALVES	RA.r	9	1	POS	0.11	R.A.PARANA DOS MOURAS
4012	PARANA DOS MOURAS	RODRIGUES ALVES	RA.r	11	0	NEG	0	R.A.PARANA DOS MOURAS
4013	PARANA DOS MOURAS	RODRIGUES ALVES	RA.r	6	1	POS	0.17	R.A.PARANA DOS MOURAS
4014	PARANA DOS MOURAS	RODRIGUES ALVES	RA.r	6	0	NEG	0	R.A.PARANA DOS MOURAS
4015	PARANA DOS MOURAS	RODRIGUES ALVES	RA.r	4	0	NEG	0	R.A.PARANA DOS MOURAS
4016	PARANA DOS MOURAS	RODRIGUES ALVES	RA.r	4	0	NEG	0	R.A.PARANA DOS MOURAS
4017	PARANA DOS MOURAS	RODRIGUES ALVES	RA.r	4	0	NEG	0	R.A.PARANA DOS MOURAS
4018	PARANA DOS MOURAS	RODRIGUES ALVES	RA.r	4	0	NEG	0	R.A.PARANA DOS MOURAS
4019	PARANA DOS MOURAS	RODRIGUES ALVES	RA.r	5	0	NEG	0	R.A.PARANA DOS MOURAS
4020	PARANA DOS MOURAS	RODRIGUES ALVES	RA.r	2	0	NEG	0	R.A.PARANA DOS MOURAS
4021	PARANA DOS MOURAS	RODRIGUES ALVES	RA.r	4	0	NEG	0	R.A.PARANA DOS MOURAS
4022	PARANA DOS MOURAS	RODRIGUES ALVES	RA.r	5	0	NEG	0	R.A.PARANA DOS MOURAS
4023	PUCALPA	RODRIGUES ALVES	RA.r	5	0	NEG	0	R.A.PUCALPA
4024	PUCALPA	RODRIGUES ALVES	RA.r	5	1	POS	0.2	R.A.PUCALPA
4025	PUCALPA	RODRIGUES ALVES	RA.r	4	0	NEG	0	R.A.PUCALPA
4026	PUCALPA	RODRIGUES ALVES	RA.r	4	0	NEG	0	R.A.PUCALPA
4027	PUCALPA	RODRIGUES ALVES	RA.r	6	0	NEG	0	R.A.PUCALPA
4028	PUCALPA	RODRIGUES ALVES	RA.r	7	0	NEG	0	R.A.PUCALPA
4029	PUCALPA	RODRIGUES ALVES	RA.r	7	4	POS	0.57	R.A.PUCALPA
4030	PUCALPA	RODRIGUES ALVES	RA.r	4	0	NEG	0	R.A.PUCALPA
4031	PUCALPA	RODRIGUES ALVES	RA.r	2	0	NEG	0	R.A.PUCALPA
4032	PUCALPA	RODRIGUES ALVES	RA.r	3	0	NEG	0	R.A.PUCALPA
4033	LUZEIRO	RODRIGUES ALVES	RA.r	4	1	POS	0.25	R.A.LUZEIRO
4034	LUZEIRO	RODRIGUES ALVES	RA.r	4	0	NEG	0	R.A.LUZEIRO
4035	LUZEIRO	RODRIGUES ALVES	RA.r	7	0	NEG	0	R.A.LUZEIRO
4036	LUZEIRO	RODRIGUES ALVES	RA.r	2	0	NEG	0	R.A.LUZEIRO
4037	LUZEIRO	RODRIGUES ALVES	RA.r	2	0	NEG	0	R.A.LUZEIRO
4038	LUZEIRO	RODRIGUES ALVES	RA.r	10	1	POS	0.1	R.A.LUZEIRO
4039	LUZEIRO	RODRIGUES ALVES	RA.r	4	1	POS	0.25	R.A.LUZEIRO
4040	LUZEIRO	RODRIGUES ALVES	RA.r	6	0	NEG	0	R.A.LUZEIRO
4041	LUZEIRO	RODRIGUES ALVES	RA.r	2	0	NEG	0	R.A.LUZEIRO
4042	LUZEIRO	RODRIGUES ALVES	RA.r	7	0	NEG	0	R.A.LUZEIRO
4043	VALQUIRIA	RODRIGUES ALVES	RA.r	4	0	NEG	0	R.A.VALQUIRIA
4044	VALQUIRIA	RODRIGUES ALVES	RA.r	3	0	NEG	0	R.A.VALQUIRIA
4045	VALQUIRIA	RODRIGUES ALVES	RA.r	5	0	NEG	0	R.A.VALQUIRIA
4046	VALQUIRIA	RODRIGUES ALVES	RA.r	9	0	NEG	0	R.A.VALQUIRIA
4047	VALQUIRIA	RODRIGUES ALVES	RA.r	3	0	NEG	0	R.A.VALQUIRIA
4048	SERINGAL AGROVILA	RODRIGUES ALVES	RA.r	3	1	POS	0.33	R.A.SERINGAL AGROVILA
4049	SERINGAL AGROVILA	RODRIGUES ALVES	RA.r	2	1	POS	0.5	R.A.SERINGAL AGROVILA
4050	SERINGAL AGROVILA	RODRIGUES ALVES	RA.r	3	0	NEG	0	R.A.SERINGAL AGROVILA
4051	SERINGAL AGROVILA	RODRIGUES ALVES	RA.r	4	0	NEG	0	R.A.SERINGAL AGROVILA
4052	SERINGAL AGROVILA	RODRIGUES ALVES	RA.r	7	1	POS	0.14	R.A.SERINGAL AGROVILA
4053	13 DE MAIO	RODRIGUES ALVES	RA.r	3	0	NEG	0	R.A.13 DE MAIO
4054	13 DE MAIO	RODRIGUES ALVES	RA.r	8	1	POS	0.12	R.A.13 DE MAIO
4055	13 DE MAIO	RODRIGUES ALVES	RA.r	5	1	POS	0.2	R.A.13 DE MAIO
4056	13 DE MAIO	RODRIGUES ALVES	RA.r	6	0	NEG	0	R.A.13 DE MAIO
4057	13 DE MAIO	RODRIGUES ALVES	RA.r	2	2	POS	1	R.A.13 DE MAIO
4058	13 DE MAIO	RODRIGUES ALVES	RA.r	5	2	POS	0.4	R.A.13 DE MAIO
4059	13 DE MAIO	RODRIGUES ALVES	RA.r	5	1	POS	0.2	R.A.13 DE MAIO
4060	13 DE MAIO	RODRIGUES ALVES	RA.r	2	1	POS	0.5	R.A.13 DE MAIO
4061	GLEBA PARANA	RODRIGUES ALVES	RA.r	4	3	POS	0.75	R.A.GLEBA PARANA
4062	GLEBA PARANA	RODRIGUES ALVES	RA.r	2	0	NEG	0	R.A.GLEBA PARANA
4063	GLEBA PARANA	RODRIGUES ALVES	RA.r	7	5	POS	0.71	R.A.GLEBA PARANA
4064	GLEBA PARANA	RODRIGUES ALVES	RA.r	6	5	POS	0.83	R.A.GLEBA PARANA
4065	GLEBA PARANA	RODRIGUES ALVES	RA.r	1	0	NEG	0	R.A.GLEBA PARANA
4066	GLEBA PARANA	RODRIGUES ALVES	RA.r	5	0	NEG	0	R.A.GLEBA PARANA
4067	GLEBA PARANA	RODRIGUES ALVES	RA.r	3	3	POS	1	R.A.GLEBA PARANA
4068	GLEBA PARANA	RODRIGUES ALVES	RA.r	8	5	POS	0.62	R.A.GLEBA PARANA
4069	GLEBA PARANA	RODRIGUES ALVES	RA.r	2	1	POS	0.5	R.A.GLEBA PARANA
4070	GLEBA PARANA	RODRIGUES ALVES	RA.r	4	0	NEG	0	R.A.GLEBA PARANA
4071	GLEBA PARANA	RODRIGUES ALVES	RA.r	8	6	POS	0.75	R.A.GLEBA PARANA
4072	GLEBA PARANA	RODRIGUES ALVES	RA.r	8	7	POS	0.88	R.A.GLEBA PARANA
4073	RAMAL DO BACURI	RODRIGUES ALVES	RA.r	6	1	POS	0.17	R.A.RAMAL DO BACURI
4074	RAMAL DO BACURI	RODRIGUES ALVES	RA.r	5	0	NEG	0	R.A.RAMAL DO BACURI
4075	RAMAL DO BACURI	RODRIGUES ALVES	RA.r	8	7	POS	0.88	R.A.RAMAL DO BACURI
4076	RAMAL DO BACURI	RODRIGUES ALVES	RA.r	3	0	NEG	0	R.A.RAMAL DO BACURI
4077	TORRE DA LUA	RODRIGUES ALVES	RA.r	4	3	POS	0.75	R.A.TORRE DA LUA
4078	TORRE DA LUA	RODRIGUES ALVES	RA.r	5	2	POS	0.4	R.A.TORRE DA LUA
4079	TORRE DA LUA	RODRIGUES ALVES	RA.r	5	3	POS	0.6	R.A.TORRE DA LUA
4080	TORRE DA LUA	RODRIGUES ALVES	RA.r	7	0	NEG	0	R.A.TORRE DA LUA
4081	TORRE DA LUA	RODRIGUES ALVES	RA.r	11	5	POS	0.45	R.A.TORRE DA LUA
4082	TORRE DA LUA	RODRIGUES ALVES	RA.r	5	1	POS	0.2	R.A.TORRE DA LUA
4083	TORRE DA LUA	RODRIGUES ALVES	RA.r	5	3	POS	0.6	R.A.TORRE DA LUA
4084	TORRE DA LUA	RODRIGUES ALVES	RA.r	3	1	POS	0.33	R.A.TORRE DA LUA
4085	SAO PAULO	RODRIGUES ALVES	RA.r	6	3	POS	0.5	R.A.SAO PAULO
4086	SAO PAULO	RODRIGUES ALVES	RA.r	5	4	POS	0.8	R.A.SAO PAULO
4087	SAO PAULO	RODRIGUES ALVES	RA.r	3	1	POS	0.33	R.A.SAO PAULO
4088	SAO PAULO	RODRIGUES ALVES	RA.r	3	1	POS	0.33	R.A.SAO PAULO
4089	SAO FRANCISCO RAM	RODRIGUES ALVES	RA.r	6	4	POS	0.67	R.A.SAO FRANCISCO RAM
4090	SAO FRANCISCO RAM	RODRIGUES ALVES	RA.r	8	4	POS	0.5	R.A.SAO FRANCISCO RAM
4091	SAO FRANCISCO RAM	RODRIGUES ALVES	RA.r	3	1	POS	0.33	R.A.SAO FRANCISCO RAM
4092	SAO FRANCISCO RAM	RODRIGUES ALVES	RA.r	5	2	POS	0.4	R.A.SAO FRANCISCO RAM
4093	NOVA CINTRA	RODRIGUES ALVES	RA.r	4	1	POS	0.25	R.A.NOVA CINTRA
4094	NOVA CINTRA	RODRIGUES ALVES	RA.r	7	6	POS	0.86	R.A.NOVA CINTRA
4095	NOVA CINTRA	RODRIGUES ALVES	RA.r	3	0	NEG	0	R.A.NOVA CINTRA
4096	NOVA CINTRA	RODRIGUES ALVES	RA.r	5	3	POS	0.6	R.A.NOVA CINTRA
4097	NOVA CINTRA	RODRIGUES ALVES	RA.r	4	0	NEG	0	R.A.NOVA CINTRA
4098	NOVA CINTRA	RODRIGUES ALVES	RA.r	3	0	NEG	0	R.A.NOVA CINTRA
4099	NOVA CINTRA	RODRIGUES ALVES	RA.r	5	2	POS	0.4	R.A.NOVA CINTRA
4100	NOVA CINTRA	RODRIGUES ALVES	RA.r	4	1	POS	0.25	R.A.NOVA CINTRA
4101	NOVA CINTRA	RODRIGUES ALVES	RA.r	5	2	POS	0.4	R.A.NOVA CINTRA
4102	NOVA CINTRA	RODRIGUES ALVES	RA.r	5	1	POS	0.2	R.A.NOVA CINTRA
4103	NOVA CINTRA	RODRIGUES ALVES	RA.r	2	2	POS	1	R.A.NOVA CINTRA
4104	NOVA CINTRA	RODRIGUES ALVES	RA.r	3	3	POS	1	R.A.NOVA CINTRA
4105	NOVA CINTRA	RODRIGUES ALVES	RA.r	6	6	POS	1	R.A.NOVA CINTRA
4106	NOVA CINTRA	RODRIGUES ALVES	RA.r	5	3	POS	0.6	R.A.NOVA CINTRA
4107	NOVA CINTRA	RODRIGUES ALVES	RA.r	3	0	NEG	0	R.A.NOVA CINTRA
4108	NOVA CINTRA	RODRIGUES ALVES	RA.r	3	2	POS	0.67	R.A.NOVA CINTRA
4109	NOVA CINTRA	RODRIGUES ALVES	RA.r	2	1	POS	0.5	R.A.NOVA CINTRA
4110	PROFETA	RODRIGUES ALVES	RA.r	6	3	POS	0.5	R.A.PROFETA
4111	PROFETA	RODRIGUES ALVES	RA.r	8	2	POS	0.25	R.A.PROFETA
4112	PROFETA	RODRIGUES ALVES	RA.r	3	1	POS	0.33	R.A.PROFETA
4113	PROFETA	RODRIGUES ALVES	RA.r	2	0	NEG	0	R.A.PROFETA
4114	PROFETA	RODRIGUES ALVES	RA.r	4	1	POS	0.25	R.A.PROFETA
4115	PROFETA	RODRIGUES ALVES	RA.r	6	4	POS	0.67	R.A.PROFETA
4116	PROFETA	RODRIGUES ALVES	RA.r	10	1	POS	0.1	R.A.PROFETA
4117	PROFETA	RODRIGUES ALVES	RA.r	7	3	POS	0.43	R.A.PROFETA
4118	PROFETA	RODRIGUES ALVES	RA.r	4	1	POS	0.25	R.A.PROFETA
4119	PROFETA	RODRIGUES ALVES	RA.r	4	0	NEG	0	R.A.PROFETA
4120	PROFETA	RODRIGUES ALVES	RA.r	3	0	NEG	0	R.A.PROFETA
4121	PROFETA	RODRIGUES ALVES	RA.r	4	3	POS	0.75	R.A.PROFETA
